# Supplementary material for: Photo-thermo-induced room-temperature phosphorescence through solid-state molecular motion
Source: Nat Commun. 2022 Jul 6;13:3887. doi: 10.1038/s41467-022-31481-3 (PMC9259671; doi:10.1038/s41467-022-31481-3)
Supplement: Supplementary file 3 — Source Data [file 41467_2022_31481_MOESM3_ESM.xlsx]

## Sheet: Fig 2d
Fig 2d
o-Br-TRZ			Irradiated o-Br-TRZ
Wavelength (nm)	PL Intensity		Wavelength (nm)	PL Intensity
340	196.1		350	62.71
340.2	196.1		350.2	62.81
340.4	196.2		350.4	63.05
340.6	196.1		350.6	63.37
340.8	196.4		350.8	63.7
341	196.4		351	64.07
341.2	196.4		351.2	64.61
341.4	196.2		351.4	65.14
341.6	196.1		351.6	65.77
341.8	195.8		351.8	66.43
342	195.9		352	67.18
342.2	195.6		352.2	68.04
342.4	195.5		352.4	68.97
342.6	195.1		352.6	69.77
342.8	195.1		352.8	70.57
343	194.8		353	71.74
343.2	194.6		353.2	72.99
343.4	194.3		353.4	74.16
343.6	194		353.6	75.41
343.8	193.5		353.8	76.56
344	193.2		354	78.05
344.2	192.9		354.2	79.46
344.4	192.8		354.4	81.11
344.6	192.3		354.6	83.07
344.8	191.8		354.8	84.75
345	191.3		355	86.52
345.2	190.8		355.2	88.41
345.4	190.1		355.4	90.36
345.6	189.7		355.6	92.43
345.8	189.3		355.8	94.77
346	189		356	97.51
346.2	188.3		356.2	99.95
346.4	188.1		356.4	102.7
346.6	187.6		356.6	105.7
346.8	187.3		356.8	108.6
347	186.7		357	111.3
347.2	186.2		357.2	114.4
347.4	185.7		357.4	117.4
347.6	185.4		357.6	120.8
347.8	185.4		357.8	124.1
348	185.1		358	127.7
348.2	184.5		358.2	131.2
348.4	184.1		358.4	134.8
348.6	184.1		358.6	138.6
348.8	184		358.8	143
349	183.7		359	147
349.2	183.9		359.2	151.5
349.4	183.8		359.4	155.7
349.6	183.7		359.6	160.5
349.8	183.5		359.8	165
350	183.7		360	169.4
350.2	184		360.2	173.7
350.4	184.3		360.4	178.2
350.6	184.4		360.6	182.5
350.8	184.7		360.8	187.2
351	185.1		361	191.6
351.2	185.6		361.2	196
351.4	186		361.4	201
351.6	186.3		361.6	206.2
351.8	186.8		361.8	211.7
352	187.8		362	216.7
352.2	188.8		362.2	221.6
352.4	189.4		362.4	226.8
352.6	190.2		362.6	231.5
352.8	191.2		362.8	236.3
353	192.3		363	241.4
353.2	193.5		363.2	246.8
353.4	194.7		363.4	252.6
353.6	196.1		363.6	257.9
353.8	197.7		363.8	263
354	199.2		364	268.2
354.2	200.8		364.2	272.9
354.4	202.5		364.4	278.5
354.6	204.3		364.6	283.8
354.8	206.2		364.8	289.3
355	208		365	294.9
355.2	210		365.2	300.2
355.4	212.4		365.4	305.8
355.6	214.6		365.6	311.5
355.8	216.8		365.8	316.6
356	219.4		366	321.5
356.2	222.1		366.2	326.5
356.4	225.1		366.4	331.9
356.6	227.7		366.6	337.4
356.8	231.2		366.8	343.4
357	234.7		367	348.4
357.2	238.2		367.2	353.5
357.4	242.1		367.4	358.7
357.6	246.1		367.6	363.6
357.8	250.4		367.8	369.3
358	254.6		368	375.5
358.2	259.1		368.2	381.7
358.4	262.9		368.4	387.2
358.6	267.2		368.6	392.2
358.8	271.9		368.8	397.1
359	277.6		369	402.9
359.2	282.4		369.2	409
359.4	287.4		369.4	415.1
359.6	292.7		369.6	421
359.8	299.1		369.8	426
360	304.5		370	430.9
360.2	310.6		370.2	435.5
360.4	316.7		370.4	441.7
360.6	323		370.6	447.4
360.8	329.9		370.8	454
361	337.1		371	459.1
361.2	344.2		371.2	463.7
361.4	351.5		371.4	468.5
361.6	359.3		371.6	474.1
361.8	366.6		371.8	479.9
362	374.4		372	485.3
362.2	382.1		372.2	491.2
362.4	389.2		372.4	496.6
362.6	397		372.6	501.3
362.8	404.1		372.8	505.1
363	413.3		373	509.7
363.2	421.9		373.2	514.9
363.4	430.8		373.4	520
363.6	439.7		373.6	524.8
363.8	448.4		373.8	529.2
364	457.8		374	534.6
364.2	468.1		374.2	539.1
364.4	477.1		374.4	542.6
364.6	486.1		374.6	546.6
364.8	495.6		374.8	550.5
365	506.4		375	555.1
365.2	516		375.2	560.1
365.4	526.9		375.4	564.6
365.6	537.1		375.6	568.3
365.8	547.1		375.8	571.7
366	557.3		376	574.8
366.2	568.2		376.2	577.9
366.4	578.7		376.4	581.4
366.6	590		376.6	584
366.8	600.6		376.8	587.9
367	612.3		377	592.2
367.2	623.5		377.2	595.8
367.4	635.2		377.4	598.4
367.6	645		377.6	600.3
367.8	656		377.8	602.2
368	667		378	604.6
368.2	678.7		378.2	607.4
368.4	689.2		378.4	610.4
368.6	700.3		378.6	613.6
368.8	711.8		378.8	616.1
369	724.2		379	617.5
369.2	735.6		379.2	618.9
369.4	748.6		379.4	619.8
369.6	760.8		379.6	622
369.8	773.2		379.8	624.1
370	785.3		380	626.5
370.2	797.5		380.2	628.9
370.4	809.1		380.4	631.2
370.6	822.2		380.6	632.3
370.8	832.3		380.8	632.6
371	845.3		381	632.5
371.2	857.7		381.2	633.9
371.4	869.6		381.4	635.6
371.6	881.6		381.6	636.6
371.8	894.3		381.8	636.6
372	907		382	635.5
372.2	919.8		382.2	635.7
372.4	930.7		382.4	636.9
372.6	944.3		382.6	638.7
372.8	956.4		382.8	639.9
373	968.4		383	640
373.2	981.1		383.2	639.8
373.4	993.7		383.4	639.9
373.6	1005		383.6	640.2
373.8	1018		383.8	640.4
374	1032		384	640.1
374.2	1044		384.2	639.4
374.4	1056		384.4	638.2
374.6	1069		384.6	637.6
374.8	1080		384.8	636.9
375	1093		385	636.2
375.2	1106		385.2	636.5
375.4	1118		385.4	636.4
375.6	1131		385.6	636.1
375.8	1144		385.8	635.5
376	1155		386	634.6
376.2	1169		386.2	633.8
376.4	1181		386.4	632.1
376.6	1193		386.6	630.6
376.8	1206		386.8	629.6
377	1220		387	628.7
377.2	1233		387.2	627.6
377.4	1245		387.4	627
377.6	1254		387.6	625.7
377.8	1267		387.8	625.1
378	1278		388	624
378.2	1289		388.2	623.9
378.4	1299		388.4	622.4
378.6	1309		388.6	621
378.8	1320		388.8	619.3
379	1331		389	617.8
379.2	1341		389.2	615.5
379.4	1351		389.4	613.9
379.6	1361		389.6	612.4
379.8	1372		389.8	611.3
380	1380		390	610
380.2	1392		390.2	609
380.4	1401		390.4	608
380.6	1410		390.6	607.5
380.8	1420		390.8	606.4
381	1429		391	605.7
381.2	1439		391.2	605
381.4	1448		391.4	604.2
381.6	1456		391.6	602
381.8	1465		391.8	599.8
382	1475		392	596.9
382.2	1485		392.2	594.2
382.4	1492		392.4	592.6
382.6	1500		392.6	591.4
382.8	1509		392.8	591.2
383	1516		393	590
383.2	1524		393.2	588.6
383.4	1531		393.4	586.8
383.6	1539		393.6	585.4
383.8	1546		393.8	584.5
384	1554		394	584
384.2	1561		394.2	582.2
384.4	1567		394.4	580.8
384.6	1575		394.6	578.9
384.8	1582		394.8	577.1
385	1586		395	575.2
385.2	1592		395.2	574
385.4	1598		395.4	572.4
385.6	1606		395.6	570.5
385.8	1612		395.8	568.6
386	1620		396	566
386.2	1626		396.2	565.2
386.4	1632		396.4	563.8
386.6	1639		396.6	561.8
386.8	1645		396.8	559.7
387	1650		397	558.1
387.2	1655		397.2	556.6
387.4	1658		397.4	555
387.6	1662		397.6	553.9
387.8	1667		397.8	552
388	1670		398	548.9
388.2	1675		398.2	546.1
388.4	1679		398.4	543.6
388.6	1681		398.6	542.5
388.8	1684		398.8	541.3
389	1686		399	540.4
389.2	1689		399.2	537.8
389.4	1691		399.4	535.5
389.6	1693		399.6	532.8
389.8	1694		399.8	530.9
390	1695		400	528.7
390.2	1696		400.2	526.5
390.4	1700		400.4	524.4
390.6	1701		400.6	521.9
390.8	1702		400.8	519.6
391	1703		401	516.9
391.2	1705		401.2	515.6
391.4	1705		401.4	513.9
391.6	1706		401.6	511.7
391.8	1707		401.8	510.1
392	1710		402	507.5
392.2	1709		402.2	505.3
392.4	1710		402.4	502.8
392.6	1711		402.6	501.3
392.8	1712		402.8	499.8
393	1710		403	497
393.2	1712		403.2	493.8
393.4	1713		403.4	490.8
393.6	1713		403.6	488.6
393.8	1711		403.8	486.7
394	1712		404	484.2
394.2	1711		404.2	482.3
394.4	1712		404.4	481.2
394.6	1713		404.6	478.4
394.8	1711		404.8	476
395	1710		405	473.2
395.2	1710		405.2	471.1
395.4	1709		405.4	468.4
395.6	1709		405.6	466.9
395.8	1707		405.8	465.2
396	1706		406	463.1
396.2	1702		406.2	460.5
396.4	1700		406.4	457.8
396.6	1698		406.6	455.3
396.8	1697		406.8	453
397	1695		407	450.5
397.2	1693		407.2	448.4
397.4	1691		407.4	446.5
397.6	1689		407.6	444
397.8	1687		407.8	441.2
398	1685		408	438.6
398.2	1680		408.2	436.1
398.4	1678		408.4	434.2
398.6	1676		408.6	431.8
398.8	1675		408.8	430
399	1672		409	428.3
399.2	1671		409.2	425.6
399.4	1668		409.4	422.6
399.6	1666		409.6	419.9
399.8	1661		409.8	417.5
400	1658		410	415.3
400.2	1655		410.2	413.2
400.4	1652		410.4	411.3
400.6	1649		410.6	409.4
400.8	1646		410.8	407.1
401	1641		411	404.7
401.2	1640		411.2	402.3
401.4	1637		411.4	400.1
401.6	1634		411.6	398.1
401.8	1630		411.8	395.9
402	1624		412	393.5
402.2	1622		412.2	390.8
402.4	1617		412.4	388.6
402.6	1614		412.6	386.9
402.8	1609		412.8	384.7
403	1604		413	382.6
403.2	1599		413.2	380.6
403.4	1595		413.4	378
403.6	1591		413.6	376.1
403.8	1587		413.8	373.9
404	1582		414	372.1
404.2	1577		414.2	370.5
404.4	1574		414.4	368.8
404.6	1570		414.6	367.6
404.8	1565		414.8	366.2
405	1560		415	364.2
405.2	1556		415.2	362.4
405.4	1552		415.4	361.1
405.6	1548		415.6	359.1
405.8	1544		415.8	357.7
406	1541		416	356.2
406.2	1536		416.2	355.1
406.4	1532		416.4	353.2
406.6	1528		416.6	351.9
406.8	1523		416.8	350.9
407	1518		417	349.8
407.2	1513		417.2	348.6
407.4	1508		417.4	348.1
407.6	1504		417.6	346.4
407.8	1499		417.8	345.3
408	1495		418	344.8
408.2	1490		418.2	344.5
408.4	1484		418.4	343.7
408.6	1480		418.6	343
408.8	1475		418.8	342.3
409	1470		419	341.8
409.2	1465		419.2	341.2
409.4	1460		419.4	340.3
409.6	1455		419.6	338.8
409.8	1450		419.8	337.3
410	1446		420	336.3
410.2	1442		420.2	335.1
410.4	1437		420.4	333.5
410.6	1432		420.6	332.5
410.8	1426		420.8	331.6
411	1422		421	330.5
411.2	1417		421.2	329
411.4	1410		421.4	327.1
411.6	1404		421.6	325.1
411.8	1399		421.8	323.4
412	1394		422	321
412.2	1388		422.2	319
412.4	1381		422.4	317.2
412.6	1376		422.6	315.5
412.8	1371		422.8	313.4
413	1365		423	311.4
413.2	1360		423.2	308.7
413.4	1354		423.4	306.1
413.6	1349		423.6	303.4
413.8	1343		423.8	301.1
414	1337		424	298.8
414.2	1331		424.2	296.7
414.4	1326		424.4	293.8
414.6	1321		424.6	290.9
414.8	1314		424.8	288.2
415	1308		425	285.7
415.2	1302		425.2	283.7
415.4	1297		425.4	281.9
415.6	1291		425.6	279.6
415.8	1286		425.8	277.6
416	1279		426	275.6
416.2	1274		426.2	273.1
416.4	1267		426.4	270.9
416.6	1261		426.6	269.5
416.8	1255		426.8	267.8
417	1250		427	265.9
417.2	1244		427.2	263.9
417.4	1238		427.4	262.3
417.6	1231		427.6	260.5
417.8	1225		427.8	258.7
418	1219		428	257
418.2	1213		428.2	255.3
418.4	1206		428.4	254.3
418.6	1201		428.6	253.2
418.8	1195		428.8	251.8
419	1188		429	250.3
419.2	1181		429.2	248.5
419.4	1176		429.4	246.9
419.6	1169		429.6	245.5
419.8	1163		429.8	244.4
420	1157		430	243.1
420.2	1152		430.2	242.2
420.4	1145		430.4	240.7
420.6	1139		430.6	239.5
420.8	1132		430.8	238.2
421	1127		431	237.3
421.2	1121		431.2	236.5
421.4	1115		431.4	235.8
421.6	1109		431.6	234.8
421.8	1103		431.8	233.4
422	1096		432	231.7
422.2	1090		432.2	230.2
422.4	1085		432.4	229.1
422.6	1080		432.6	228.4
422.8	1074		432.8	227.6
423	1068		433	226.9
423.2	1062		433.2	225.8
423.4	1056		433.4	224.5
423.6	1051		433.6	223.1
423.8	1046		433.8	222.1
424	1039		434	221.6
424.2	1034		434.2	221.1
424.4	1027		434.4	220.5
424.6	1022		434.6	219.2
424.8	1017		434.8	217.8
425	1011		435	216.6
425.2	1007		435.2	215.7
425.4	1002		435.4	214.7
425.6	996.4		435.6	213.6
425.8	990.7		435.8	213
426	984.9		436	211.7
426.2	980.2		436.2	210.7
426.4	974.6		436.4	209.7
426.6	969.3		436.6	209.1
426.8	964.7		436.8	208.9
427	959.6		437	208.5
427.2	953.8		437.2	207.4
427.4	947.7		437.4	206.4
427.6	942.7		437.6	204.9
427.8	937.2		437.8	204.1
428	931.6		438	203.4
428.2	926.5		438.2	202.8
428.4	921.5		438.4	201.9
428.6	916.5		438.6	201.1
428.8	911.4		438.8	199.9
429	906.7		439	199.2
429.2	902		439.2	198.2
429.4	897.2		439.4	197.3
429.6	892.2		439.6	196.5
429.8	887.9		439.8	195.7
430	882.3		440	195
430.2	877		440.2	194.4
430.4	872		440.4	193.7
430.6	866.8		440.6	193
430.8	862.3		440.8	192
431	857.3		441	191.6
431.2	851.8		441.2	190.4
431.4	847.7		441.4	189.4
431.6	842.7		441.6	188.3
431.8	839.3		441.8	187.6
432	834.4		442	187.2
432.2	830.4		442.2	186.6
432.4	825.3		442.4	185.9
432.6	821.2		442.6	185.1
432.8	816.7		442.8	184.5
433	812.5		443	184.1
433.2	808		443.2	183.6
433.4	804		443.4	182.9
433.6	799.6		443.6	182.2
433.8	795.5		443.8	181.7
434	791.3		444	180.9
434.2	786.9		444.2	180.1
434.4	783.5		444.4	179.6
434.6	779.4		444.6	179.2
434.8	775.3		444.8	178.9
435	771.6		445	178.4
435.2	768.4		445.2	178.3
435.4	764.5		445.4	177.8
435.6	760.5		445.6	177.4
435.8	755.8		445.8	176.7
436	751.7		446	176.4
436.2	748		446.2	176.5
436.4	743.6		446.4	176.1
436.6	739.5		446.6	175.7
436.8	735.5		446.8	175.2
437	731.8		447	175
437.2	727.6		447.2	174.6
437.4	723.9		447.4	174.9
437.6	720.2		447.6	174.7
437.8	716.3		447.8	174.6
438	712.5		448	174.6
438.2	708.7		448.2	174.2
438.4	704.6		448.4	173.4
438.6	700.7		448.6	173.5
438.8	696.6		448.8	173.6
439	693		449	173.8
439.2	689.7		449.2	173.3
439.4	686.2		449.4	172.7
439.6	682.8		449.6	171.7
439.8	679.4		449.8	171.5
440	676		450	171.1
440.2	672.4		450.2	171
440.4	669.1		450.4	171.3
440.6	665.6		450.6	170.8
440.8	662.9		450.8	170.6
441	659.6		451	170.1
441.2	656.5		451.2	169.8
441.4	653.5		451.4	169.2
441.6	650.1		451.6	169.3
441.8	646.5		451.8	169.2
442	643.6		452	169
442.2	640.1		452.2	168.5
442.4	636.8		452.4	167.8
442.6	633.6		452.6	166.9
442.8	631.5		452.8	166.7
443	628.5		453	166.4
443.2	625.5		453.2	166.2
443.4	622.7		453.4	166.3
443.6	619.6		453.6	165.9
443.8	616.5		453.8	165.6
444	613.8		454	165.9
444.2	610.7		454.2	165.5
444.4	607.8		454.4	165.6
444.6	604.9		454.6	165.5
444.8	601.8		454.8	165.3
445	598.8		455	165.2
445.2	596.1		455.2	165.2
445.4	593.2		455.4	165.2
445.6	590.4		455.6	165.5
445.8	587.8		455.8	165.5
446	585		456	165.4
446.2	582.5		456.2	165.6
446.4	580.2		456.4	165.6
446.6	577.3		456.6	165.9
446.8	575.1		456.8	166.1
447	572.4		457	166.5
447.2	570		457.2	166.5
447.4	567.9		457.4	166.8
447.6	565.5		457.6	167
447.8	563		457.8	167.2
448	560.4		458	167.3
448.2	558.2		458.2	167.3
448.4	556		458.4	167.8
448.6	554.1		458.6	168.4
448.8	551.8		458.8	168.7
449	549.8		459	169
449.2	547.6		459.2	169.4
449.4	545.3		459.4	169.5
449.6	543.2		459.6	169.6
449.8	541.1		459.8	169.8
450	539.5		460	170.3
450.2	537.2		460.2	171.3
450.4	535.5		460.4	171.7
450.6	533.6		460.6	172.2
450.8	532.1		460.8	172.3
451	530.3		461	172.4
451.2	528.3		461.2	172.6
451.4	526		461.4	173
451.6	524.8		461.6	174
451.8	523.1		461.8	174.3
452	521.9		462	174.5
452.2	520.6		462.2	174.9
452.4	519.2		462.4	175.4
452.6	517.6		462.6	176.1
452.8	516.2		462.8	176.9
453	514.6		463	177.3
453.2	513		463.2	177.5
453.4	511.3		463.4	178
453.6	510		463.6	178.4
453.8	508.9		463.8	179.4
454	507.7		464	180
454.2	506.4		464.2	180.9
454.4	505.4		464.4	181.6
454.6	503.9		464.6	182.5
454.8	502.6		464.8	182.8
455	501		465	183.9
455.2	499.7		465.2	184.4
455.4	498.3		465.4	185
455.6	497.3		465.6	185.6
455.8	496.7		465.8	186
456	495.6		466	186.7
456.2	494.7		466.2	187.1
456.4	494		466.4	187.9
456.6	493.1		466.6	188.6
456.8	492.2		466.8	188.6
457	491.2		467	189.1
457.2	490		467.2	189.5
457.4	489		467.4	190.5
457.6	488.3		467.6	191.2
457.8	487.5		467.8	191.1
458	486.4		468	191.6
458.2	486		468.2	191.6
458.4	485.9		468.4	192
458.6	485.2		468.6	192.3
458.8	484.9		468.8	192.9
459	484.6		469	192.9
459.2	483.6		469.2	193.2
459.4	483.3		469.4	193.2
459.6	483.2		469.6	193.4
459.8	483.4		469.8	193.2
460	483.4		470	193.2
460.2	483.1		470.2	193.4
460.4	482.8		470.4	194.1
460.6	483.2		470.6	194.5
460.8	483.5		470.8	195.2
461	483.2		471	195.1
461.2	483.2		471.2	195.4
461.4	483.3		471.4	195.6
461.6	483		471.6	195.7
461.8	482.5		471.8	196.3
462	482.2		472	196.7
462.2	483		472.2	197.2
462.4	482.8		472.4	197.5
462.6	483		472.6	197.7
462.8	483		472.8	198.1
463	483.7		473	198.6
463.2	484.6		473.2	199
463.4	485.5		473.4	199.4
463.6	486.6		473.6	199.9
463.8	487.9		473.8	200.3
464	487.7		474	200.9
464.2	488.7		474.2	201.8
464.4	489.1		474.4	202.1
464.6	489.9		474.6	202.5
464.8	490.6		474.8	203
465	492		475	204
465.2	492.4		475.2	204.8
465.4	493.1		475.4	205.1
465.6	494.4		475.6	205.3
465.8	495.1		475.8	206.2
466	495.5		476	207
466.2	496.1		476.2	207.8
466.4	497.4		476.4	208.8
466.6	498.3		476.6	209.9
466.8	499		476.8	211.1
467	499.7		477	212
467.2	500.3		477.2	212.9
467.4	501.8		477.4	213.9
467.6	502.6		477.6	215
467.8	503.5		477.8	215.9
468	503.7		478	216.6
468.2	504.6		478.2	217.9
468.4	505.6		478.4	219.2
468.6	506.7		478.6	220.2
468.8	508		478.8	221.2
469	509.5		479	222.7
469.2	510		479.2	224.2
469.4	511.3		479.4	225.8
469.6	511.9		479.6	227.1
469.8	513.1		479.8	228.2
470	513.2		480	229.3
470.2	514.2		480.2	230.5
470.4	515.1		480.4	231.6
470.6	516.3		480.6	232.7
470.8	517.4		480.8	233.9
471	518.6		481	234.7
471.2	519.4		481.2	235.8
471.4	520.4		481.4	236.9
471.6	521.4		481.6	238.4
471.8	522.7		481.8	239.2
472	523.5		482	240.1
472.2	524.1		482.2	241.2
472.4	525.6		482.4	242.4
472.6	526.9		482.6	243.3
472.8	527.6		482.8	244.5
473	529		483	245.6
473.2	530.3		483.2	246.3
473.4	531.7		483.4	247.7
473.6	532.6		483.6	248.5
473.8	534.4		483.8	249.4
474	535.3		484	250.4
474.2	536.2		484.2	251.9
474.4	537.2		484.4	253
474.6	538.6		484.6	254.2
474.8	540.2		484.8	255.3
475	541.5		485	256.3
475.2	542.2		485.2	257.2
475.4	543.7		485.4	258.4
475.6	544.7		485.6	260.4
475.8	545.8		485.8	261.5
476	545.9		486	262.7
476.2	547		486.2	263.5
476.4	548.1		486.4	264.8
476.6	549.7		486.6	266
476.8	550.1		486.8	267.7
477	551		487	269.2
477.2	551.5		487.2	270.4
477.4	552.9		487.4	272.1
477.6	553.8		487.6	273.9
477.8	555.4		487.8	275.6
478	556.7		488	277
478.2	557.7		488.2	278.3
478.4	558.7		488.4	279.3
478.6	559.9		488.6	281
478.8	560.5		488.8	282.7
479	562.2		489	284.5
479.2	563.1		489.2	286.3
479.4	564.2		489.4	287.6
479.6	566.3		489.6	289.4
479.8	568.2		489.8	291.4
480	570.1		490	293.7
480.2	572.4		490.2	295.4
480.4	574.3		490.4	297.1
480.6	576.5		490.6	298.6
480.8	578.1		490.8	300.1
481	580.5		491	301.9
481.2	582.5		491.2	303.4
481.4	584.4		491.4	305.1
481.6	586.8		491.6	306.5
481.8	588.8		491.8	307.5
482	591.4		492	309.3
482.2	593.7		492.2	311
482.4	596.1		492.4	312.1
482.6	598.7		492.6	313.9
482.8	600		492.8	315.4
483	602.5		493	316.8
483.2	604.2		493.2	318.2
483.4	605.8		493.4	319.5
483.6	608.3		493.6	321.1
483.8	609.9		493.8	322.8
484	611.2		494	324.4
484.2	613		494.2	325.5
484.4	614.3		494.4	327
484.6	616.6		494.6	328.6
484.8	618.3		494.8	329.8
485	619.8		495	331
485.2	621.4		495.2	332.3
485.4	622.9		495.4	333.9
485.6	624.9		495.6	335.4
485.8	625.9		495.8	337.1
486	628.7		496	338.5
486.2	630.2		496.2	340
486.4	632.3		496.4	341.8
486.6	634.6		496.6	343.4
486.8	636.1		496.8	345
487	638.8		497	345.9
487.2	642		497.2	347.1
487.4	643		497.4	348.4
487.6	645.8		497.6	350.5
487.8	647.9		497.8	352.4
488	651.5		498	354
488.2	653.6		498.2	355.5
488.4	655.3		498.4	357.4
488.6	657		498.6	358.7
488.8	660.5		498.8	360.5
489	663		499	362.2
489.2	664.6		499.2	364.1
489.4	666.6		499.4	365.5
489.6	669.2		499.6	366.7
489.8	672		499.8	368.3
490	674.8		500	370.1
490.2	677		500.2	371.9
490.4	678.8		500.4	373.6
490.6	681.2		500.6	375.4
490.8	683.8		500.8	377.5
491	685.4		501	378.7
491.2	687.8		501.2	379.7
491.4	689.7		501.4	381.2
491.6	692.8		501.6	383.4
491.8	694.7		501.8	385.3
492	697.5		502	387.2
492.2	699.2		502.2	388.8
492.4	702.3		502.4	390.8
492.6	704		502.6	392.2
492.8	706.8		502.8	393.8
493	709.1		503	395.2
493.2	710.6		503.2	396.8
493.4	712.1		503.4	398.8
493.6	715		503.6	400.5
493.8	717.4		503.8	401.7
494	720		504	402.7
494.2	722.3		504.2	403.5
494.4	725.4		504.4	404.8
494.6	727.9		504.6	406.6
494.8	730.6		504.8	408.9
495	733.3		505	410.9
495.2	735.3		505.2	412.3
495.4	737.7		505.4	413.4
495.6	741		505.6	415
495.8	742.9		505.8	416.5
496	746.2		506	418.1
496.2	748.2		506.2	420.1
496.4	750		506.4	422.1
496.6	753.1		506.6	423.8
496.8	755.7		506.8	425.1
497	758.1		507	426
497.2	761.1		507.2	427.1
497.4	763.7		507.4	428.4
497.6	767.4		507.6	430.3
497.8	770.1		507.8	432.3
498	773.8		508	434.3
498.2	776		508.2	434.7
498.4	778.7		508.4	435.5
498.6	781		508.6	436.5
498.8	783.6		508.8	438.1
499	785.5		509	440.3
499.2	787.8		509.2	442.4
499.4	789		509.4	444.5
499.6	791.8		509.6	445.5
499.8	794.2		509.8	446.7
500	796.2		510	447.9
500.2	799.3		510.2	449.4
500.4	802.3		510.4	451.3
500.6	805		510.6	452.7
500.8	807.8		510.8	453.9
501	810.4		511	454.1
501.2	814.3		511.2	455.4
501.4	816.3		511.4	456.7
501.6	818.5		511.6	457.9
501.8	820.3		511.8	459.1
502	822.6		512	460.1
502.2	823.8		512.2	461.7
502.4	826.4		512.4	463.6
502.6	828.2		512.6	465.9
502.8	831		512.8	467.1
503	833.4		513	468.9
503.2	836.6		513.2	470.1
503.4	838.9		513.4	471.4
503.6	841.5		513.6	472.5
503.8	843.3		513.8	473
504	845.4		514	473.6
504.2	847.1		514.2	474.2
504.4	848.1		514.4	475
504.6	850.5		514.6	476.3
504.8	852.4		514.8	477.8
505	854.8		515	478.8
505.2	857.1		515.2	479.4
505.4	859.6		515.4	480.1
505.6	860.7		515.6	481.7
505.8	861.9		515.8	483.1
506	863.9		516	485.2
506.2	865.8		516.2	486.2
506.4	867.6		516.4	487.4
506.6	869.5		516.6	487.9
506.8	871.2		516.8	488.4
507	873.3		517	489.2
507.2	875.5		517.2	489.2
507.4	878.7		517.4	489.4
507.6	881.1		517.6	490.1
507.8	883.4		517.8	491.3
508	885.7		518	492
508.2	888.3		518.2	493.3
508.4	890.1		518.4	494.2
508.6	892.4		518.6	494.6
508.8	894.2		518.8	496
509	896.2		519	496.9
509.2	897.6		519.2	497.2
509.4	899.3		519.4	497
509.6	901.7		519.6	497.2
509.8	903.5		519.8	498.4
510	905.5		520	499.3
510.2	907.4		520.2	499.6
510.4	909.2		520.4	499.1
510.6	911.1		520.6	498.8
510.8	912.9		520.8	499
511	914		521	499.3
511.2	916.2		521.2	500.7
511.4	917.4		521.4	501.3
511.6	918.8		521.6	501.9
511.8	921		521.8	502.4
512	921.5		522	501.5
512.2	923.4		522.2	501.6
512.4	923.7		522.4	502.1
512.6	926		522.6	503
512.8	926.2		522.8	503.6
513	927.9		523	503.6
513.2	929.9		523.2	504.2
513.4	932.1		523.4	504.6
513.6	932.9		523.6	505
513.8	933.8		523.8	504.6
514	935.1		524	504.6
514.2	938.1		524.2	504.5
514.4	938.9		524.4	504.9
514.6	941.2		524.6	505
514.8	942.9		524.8	505.3
515	944.1		525	505.3
515.2	945.5		525.2	505.5
515.4	947.2		525.4	505.2
515.6	948.4		525.6	504.4
515.8	950.6		525.8	504.6
516	951.2		526	505.6
516.2	952.9		526.2	506
516.4	953.7		526.4	505.7
516.6	955.5		526.6	505.2
516.8	955.7		526.8	504.4
517	958.5		527	504.2
517.2	958.8		527.2	504.5
517.4	961.2		527.4	505.1
517.6	962.1		527.6	505.3
517.8	962.1		527.8	504.8
518	961.8		528	504
518.2	963.2		528.2	502.6
518.4	963.7		528.4	502.7
518.6	964.3		528.6	502.8
518.8	964.7		528.8	502.9
519	965.5		529	502.5
519.2	966.1		529.2	502.7
519.4	965.9		529.4	502.1
519.6	965.5		529.6	502
519.8	966.2		529.8	501.7
520	965.4		530	502
520.2	966.4		530.2	502.3
520.4	966.1		530.4	501.3
520.6	966.7		530.6	499.9
520.8	967.2		530.8	498.8
521	967.9		531	497.4
521.2	968.5		531.2	496.4
521.4	969.2		531.4	497
521.6	970.2		531.6	496.9
521.8	970.9		531.8	496.5
522	970.4		532	495.5
522.2	971.3		532.2	495
522.4	971.1		532.4	494.9
522.6	971.9		532.6	494.6
522.8	972.1		532.8	494.2
523	972.8		533	493.2
523.2	973		533.2	492.3
523.4	973.3		533.4	491
523.6	972.4		533.6	490.2
523.8	973.2		533.8	488.8
524	972.9		534	487.3
524.2	973		534.2	486.3
524.4	972.5		534.4	486.2
524.6	973.1		534.6	486
524.8	973.7		534.8	486
525	974.5		535	485.6
525.2	974.2		535.2	484.6
525.4	974.6		535.4	483.8
525.6	974.2		535.6	482.6
525.8	974.8		535.8	481.1
526	974.3		536	479.8
526.2	974.1		536.2	478.2
526.4	974.7		536.4	476.8
526.6	975.8		536.6	475.4
526.8	975		536.8	474.5
527	974.6		537	473.8
527.2	974.8		537.2	473.6
527.4	973.4		537.4	472.7
527.6	972.9		537.6	471.6
527.8	972.5		537.8	470.3
528	971.9		538	468.9
528.2	970.9		538.2	468
528.4	969.9		538.4	466.9
528.6	969.4		538.6	466.2
528.8	968.1		538.8	464.6
529	968.3		539	463.2
529.2	967.5		539.2	461.9
529.4	966.8		539.4	461.1
529.6	966.8		539.6	459.6
529.8	965.3		539.8	458
530	964.9		540	456.6
530.2	964.8		540.2	454.7
530.4	963.9		540.4	454
530.6	962.5		540.6	453.2
530.8	960.6		540.8	452
531	961.5		541	450.6
531.2	961.5		541.2	449.5
531.4	960		541.4	447.5
531.6	959		541.6	445.7
531.8	958.8		541.8	444.1
532	958.5		542	442.7
532.2	957.6		542.2	441.3
532.4	956.3		542.4	439.7
532.6	954.8		542.6	438.3
532.8	954.6		542.8	436.1
533	954.3		543	434.9
533.2	953.2		543.2	434.3
533.4	952.1		543.4	432.7
533.6	951		543.6	430.9
533.8	950.2		543.8	429.4
534	948.5		544	428.3
534.2	947.6		544.2	426.4
534.4	945.9		544.4	425.3
534.6	945.1		544.6	423.8
534.8	943.6		544.8	422.2
535	941.5		545	420.3
535.2	940.8		545.2	418.5
535.4	939		545.4	416.6
535.6	937.8		545.6	414.5
535.8	934.8		545.8	413.1
536	932.6		546	411.3
536.2	930.7		546.2	410
536.4	929.4		546.4	409.1
536.6	929.2		546.6	407.3
536.8	928.1		546.8	405.1
537	926.5		547	403.6
537.2	924.6		547.2	402
537.4	922.7		547.4	400.6
537.6	921.6		547.6	399.2
537.8	920		547.8	397.1
538	918.4		548	395.2
538.2	917.4		548.2	393.7
538.4	914.8		548.4	392.1
538.6	913.4		548.6	390.6
538.8	912.5		548.8	389.2
539	910.6		549	387.7
539.2	909.3		549.2	385.9
539.4	907.7		549.4	384.2
539.6	905.2		549.6	382.6
539.8	903.2		549.8	381.3
540	902		550	380.1
540.2	899.6		550.2	377.8
540.4	897.4		550.4	375.9
540.6	896		550.6	374
540.8	894.1		550.8	371.9
541	892.1		551	370.1
541.2	889.7		551.2	368.5
541.4	887.7		551.4	367.2
541.6	885.6		551.6	365.4
541.8	883.2		551.8	363.8
542	880.9		552	362
542.2	878		552.2	360.6
542.4	876.8		552.4	359.4
542.6	873.9		552.6	358.2
542.8	871.9		552.8	356.6
543	870.4		553	354.7
543.2	868.9		553.2	352.4
543.4	867.3		553.4	350.4
543.6	866		553.6	348.8
543.8	863		553.8	347
544	861.5		554	345.1
544.2	859		554.2	343.3
544.4	856.2		554.4	342
544.6	853.5		554.6	340.3
544.8	851.4		554.8	338.6
545	848.7		555	337.3
545.2	846		555.2	335.6
545.4	842.8		555.4	334.1
545.6	840.8		555.6	332.3
545.8	838.5		555.8	330.7
546	836.4		556	328.8
546.2	833.2		556.2	327.9
546.4	831.1		556.4	326.6
546.6	828.2		556.6	325.4
546.8	826.1		556.8	323.5
547	823.4		557	321.6
547.2	821.1		557.2	319.3
547.4	818.9		557.4	317.7
547.6	816.4		557.6	316.9
547.8	813.4		557.8	315.8
548	811.9		558	314.5
548.2	809		558.2	312.5
548.4	806.6		558.4	310.7
548.6	803.5		558.6	308.6
548.8	800.6		558.8	307.4
549	798.3		559	306.1
549.2	796		559.2	305.2
549.4	793		559.4	303.5
549.6	790.3		559.6	301.6
549.8	788		559.8	299.9
550	785.4		560	298.6
550.2	783		560.2	297.2
550.4	781.1		560.4	295.8
550.6	778.5		560.6	294.4
550.8	776.4		560.8	292.4
551	773.4		561	290.6
551.2	770		561.2	288.8
551.4	767.3		561.4	287.1
551.6	764.3		561.6	285.8
551.8	761.4		561.8	284.6
552	759.6		562	283.3
552.2	756.6		562.2	281.9
552.4	753.8		562.4	280.2
552.6	750.5		562.6	278.6
552.8	747.3		562.8	276.5
553	744		563	274.8
553.2	741		563.2	273.3
553.4	737.8		563.4	271.9
553.6	735.1		563.6	270.1
553.8	732.4		563.8	268.5
554	729.3		564	267.1
554.2	726.6		564.2	265.6
554.4	723.9		564.4	264.5
554.6	720.7		564.6	263.1
554.8	718.4		564.8	261.5
555	715.7		565	260.2
555.2	712.5		565.2	257.9
555.4	710.5		565.4	256.3
555.6	707.9		565.6	254.9
555.8	705.6		565.8	253.8
556	702.3		566	252.6
556.2	699		566.2	251.2
556.4	695.9		566.4	249.3
556.6	691.9		566.6	247.4
556.8	688.6		566.8	245.6
557	685.4		567	244.1
557.2	682.2		567.2	243.1
557.4	679.6		567.4	241.9
557.6	676.4		567.6	240.9
557.8	674.1		567.8	239.6
558	670.7		568	237.7
558.2	668.1		568.2	235.5
558.4	665.3		568.4	234.2
558.6	662.7		568.6	232.6
558.8	659.7		568.8	231.1
559	656.6		569	229.4
559.2	653.4		569.2	227.8
559.4	651.1		569.4	226.1
559.6	647.7		569.6	224
559.8	645.2		569.8	222.6
560	642.3		570	221
560.2	639.3		570.2	219.7
560.4	637.1		570.4	218.3
560.6	634.2		570.6	216.9
560.8	631.3		570.8	215
561	629		571	213.4
561.2	626.6		571.2	212.1
561.4	623.9		571.4	210.4
561.6	620.6		571.6	208.7
561.8	618.3		571.8	207.5
562	615		572	206.4
562.2	612		572.2	204.7
562.4	609		572.4	203.1
562.6	606.3		572.6	201.3
562.8	603.2		572.8	199.5
563	600.8		573	198.1
563.2	597.7		573.2	196.6
563.4	595.4		573.4	195
563.6	592		573.6	193.5
563.8	588.9		573.8	191.8
564	586.1		574	190.4
564.2	583.3		574.2	189
564.4	580		574.4	187.3
564.6	577.7		574.6	185.8
564.8	575.3		574.8	184.1
565	572.9		575	182.6
565.2	570		575.2	181.1
565.4	567.4		575.4	179.5
565.6	564.4		575.6	178.4
565.8	561.4		575.8	177.1
566	558.5		576	175.4
566.2	555.8		576.2	173.4
566.4	552.9		576.4	171.6
566.6	550.1		576.6	170.4
566.8	547.1		576.8	169
567	544.2		577	167.5
567.2	541.1		577.2	165.9
567.4	538.4		577.4	164.1
567.6	535.6		577.6	162.7
567.8	533		577.8	161.2
568	530.5		578	159.6
568.2	527.8		578.2	158.3
568.4	524.6		578.4	156.7
568.6	522.3		578.6	155.2
568.8	519.5		578.8	153.5
569	516.6		579	152.1
569.2	513.6		579.2	150.5
569.4	510.9		579.4	148.9
569.6	508.3		579.6	147.8
569.8	505.8		579.8	146.6
570	502.7		580	145.2
570.2	499.9		580.2	143.9
570.4	497.2		580.4	142.4
570.6	495		580.6	141.3
570.8	493		580.8	139.7
571	490.7		581	138.1
571.2	487.9		581.2	136.6
571.4	485.3		581.4	135.3
571.6	482.7		581.6	134
571.8	480.4		581.8	132.5
572	477.6		582	131
572.2	475.1		582.2	129.6
572.4	472.3		582.4	128.2
572.6	469.5		582.6	127
572.8	467		582.8	125.7
573	464.8		583	124.6
573.2	461.8		583.2	123.6
573.4	459.4		583.4	122.4
573.6	456.7		583.6	121.1
573.8	454.1		583.8	119.8
574	451.8		584	118.2
574.2	449.5		584.2	117
574.4	447		584.4	115.5
574.6	444.3		584.6	114.4
574.8	441.8		584.8	112.9
575	439.3		585	112
575.2	436.6		585.2	111
575.4	434.1		585.4	109.9
575.6	431.1		585.6	108.6
575.8	428.5		585.8	107.4
576	426.1		586	106.1
576.2	423.4		586.2	105.1
576.4	420.8		586.4	104.1
576.6	418.4		586.6	103.2
576.8	416.2		586.8	102
577	413.7		587	100.8
577.2	411		587.2	99.68
577.4	408.2		587.4	98.51
577.6	405.6		587.6	97.44
577.8	402.8		587.8	96.48
578	400.1		588	95.45
578.2	397.4		588.2	94.48
578.4	394.7		588.4	93.46
578.6	392.3		588.6	92.51
578.8	389.5		588.8	91.52
579	387		589	90.67
579.2	384.7		589.2	89.66
579.4	382.3		589.4	88.79
579.6	380.1		589.6	87.87
579.8	377.4		589.8	86.97
580	375.3		590	86.23
580.2	372.7		590.2	85.28
580.4	370.4		590.4	84.17
580.6	367.9		590.6	83.17
580.8	365.4		590.8	82.44
581	362.9		591	81.65
581.2	360.5		591.2	80.96
581.4	358.1		591.4	80.01
581.6	355.8		591.6	79.44
581.8	353.1		591.8	78.6
582	350.6		592	77.67
582.2	348		592.2	76.93
582.4	345.7		592.4	75.99
582.6	343.2		592.6	75.22
582.8	340.8		592.8	74.26
583	338.4		593	73.58
583.2	336.1		593.2	72.86
583.4	333.6		593.4	72.19
583.6	331.4		593.6	71.71
583.8	328.9		593.8	70.97
584	326.5		594	70.32
584.2	324.1		594.2	69.66
584.4	322		594.4	68.94
584.6	319.6		594.6	68.32
584.8	317.5		594.8	67.64
585	315.2		595	66.94
585.2	313.1		595.2	66.17
585.4	311.1		595.4	65.51
585.6	308.8		595.6	64.82
585.8	306.5		595.8	64.33
586	304		596	64.1
586.2	301.8		596.2	63.49
586.4	299.6		596.4	62.83
586.6	297.5		596.6	62.23
586.8	295.3		596.8	61.52
587	293		597	60.96
587.2	291		597.2	60.43
587.4	288.7		597.4	59.99
587.6	286.5		597.6	59.4
587.8	284.2		597.8	58.69
588	282.1		598	58.19
588.2	279.7		598.2	57.62
588.4	277.6		598.4	57.01
588.6	275.4		598.6	56.42
588.8	273.4		598.8	55.98
589	271.4		599	55.78
589.2	269.1		599.2	55.19
589.4	266.9		599.4	54.75
589.6	264.8		599.6	54.33
589.8	262.6		599.8	53.78
590	260.7		600	53.39
590.2	258.6		600.2	52.85
590.4	256.8		600.4	52.41
590.6	254.7		600.6	52.04
590.8	252.7		600.8	51.65
591	250.8		601	51.12
591.2	249.1		601.2	50.7
591.4	247.2		601.4	50.14
591.6	245.3		601.6	49.56
591.8	243.3		601.8	49.09
592	241.6		602	48.63
592.2	239.5		602.2	48.59
592.4	237.7		602.4	48.25
592.6	235.6		602.6	47.85
592.8	233.8		602.8	47.59
593	231.9		603	47.34
593.2	230.1		603.2	46.95
593.4	228.5		603.4	46.52
593.6	226.7		603.6	46.02
593.8	224.8		603.8	45.66
594	222.8		604	45.32
594.2	221		604.2	45.16
594.4	219.1		604.4	44.75
594.6	217.3		604.6	44.34
594.8	215.5		604.8	43.97
595	213.8		605	43.75
595.2	212.1		605.2	43.42
595.4	210.4		605.4	43.16
595.6	208.7		605.6	42.9
595.8	207.1		605.8	42.53
596	205.5		606	42.22
596.2	203.7		606.2	42.01
596.4	202		606.4	41.68
596.6	200.2		606.6	41.34
596.8	198.5		606.8	41.02
597	197		607	40.72
597.2	195.5		607.2	40.25
597.4	194.1		607.4	40.07
597.6	192.7		607.6	39.86
597.8	191.3		607.8	39.55
598	189.6		608	39.27
598.2	188		608.2	39.05
598.4	186.5		608.4	38.72
598.6	185.2		608.6	38.53
598.8	183.9		608.8	38.4
599	182.4		609	38.11
599.2	180.9		609.2	37.96
599.4	179.5		609.4	37.82
599.6	178		609.6	37.27
599.8	176.5		609.8	36.99
600	175.1		610	36.73
600.2	173.7		610.2	36.54
600.4	172.2		610.4	36.17
600.6	170.7		610.6	35.91
600.8	169.2		610.8	35.6
601	167.8		611	35.54
601.2	166.4		611.2	35.32
601.4	165.2		611.4	35.15
601.6	163.8		611.6	34.92
601.8	162.6		611.8	34.61
602	161.3		612	34.43
602.2	160		612.2	34.23
602.4	158.7		612.4	33.94
602.6	157.6		612.6	33.81
602.8	156.4		612.8	33.55
603	155.2		613	33.35
603.2	153.9		613.2	33.25
603.4	152.7		613.4	33
603.6	151.7		613.6	32.84
603.8	150.5		613.8	32.68
604	149.4		614	32.37
604.2	148.3		614.2	32.11
604.4	147.2		614.4	32.02
604.6	146.1		614.6	31.93
604.8	145		614.8	31.66
605	144.1		615	31.53
605.2	143.1		615.2	31.35
605.4	142.2		615.4	31.21
605.6	141		615.6	30.91
605.8	140		615.8	30.72
606	139		616	30.63
606.2	137.9		616.2	30.37
606.4	136.8		616.4	30.22
606.6	135.9		616.6	30
606.8	134.7		616.8	29.79
607	133.9		617	29.72
607.2	132.9		617.2	29.62
607.4	131.9		617.4	29.57
607.6	130.9		617.6	29.4
607.8	129.9		617.8	29.18
608	128.8		618	28.97
608.2	127.9		618.2	28.76
608.4	126.9		618.4	28.59
608.6	126.1		618.6	28.42
608.8	125.1		618.8	28.18
609	124.2		619	27.95
609.2	123.2		619.2	27.79
609.4	122.4		619.4	27.65
609.6	121.5		619.6	27.57
609.8	120.8		619.8	27.44
610	120.1		620	27.28
610.2	119.2		620.2	27.13
610.4	118.5		620.4	26.96
610.6	117.6		620.6	26.8
610.8	116.7		620.8	26.68
611	116		621	26.45
611.2	115.2		621.2	26.32
611.4	114.5		621.4	26.18
611.6	113.8		621.6	26
611.8	113.2		621.8	25.79
612	112.5		622	25.67
612.2	111.8		622.2	25.55
612.4	111.1		622.4	25.4
612.6	110.5		622.6	25.28
612.8	109.7		622.8	25.16
613	109.2		623	24.93
613.2	108.5		623.2	24.74
613.4	107.6		623.4	24.71
613.6	107		623.6	24.59
613.8	106.3		623.8	24.4
614	105.6		624	24.27
614.2	105.1		624.2	24.24
614.4	104.5		624.4	24.14
614.6	103.8		624.6	24.11
614.8	103		624.8	23.97
615	102.4		625	23.76
615.2	101.8		625.2	23.6
615.4	101.3		625.4	23.55
615.6	100.7		625.6	23.38
615.8	100.1		625.8	23.25
616	99.45		626	23.15
616.2	98.84		626.2	23
616.4	98.31		626.4	22.95
616.6	97.89		626.6	22.83
616.8	97.42		626.8	22.69
617	96.96		627	22.54
617.2	96.52		627.2	22.5
617.4	96.19		627.4	22.38
617.6	95.66		627.6	22.2
617.8	95.18		627.8	22.15
618	94.6		628	22
618.2	94.24		628.2	21.94
618.4	93.86		628.4	21.87
618.6	93.54		628.6	21.74
618.8	93		628.8	21.62
619	92.63		629	21.58
619.2	92.23		629.2	21.53
619.4	91.95		629.4	21.39
619.6	91.6		629.6	21.28
619.8	91.08		629.8	21.2
620	90.74		630	21.09
			630.2	21.09
			630.4	21.04
			630.6	21
			630.8	20.92
			631	20.84
			631.2	20.66
			631.4	20.68
			631.6	20.53
			631.8	20.46
			632	20.53
			632.2	20.49
			632.4	20.36
			632.6	20.21
			632.8	20.07
			633	19.98
			633.2	19.89
			633.4	19.91
			633.6	19.84
			633.8	19.82
			634	19.83
			634.2	19.77
			634.4	19.7
			634.6	19.61
			634.8	19.51
			635	19.38
			635.2	19.25
			635.4	19.2
			635.6	19.26
			635.8	19.27
			636	19.3
			636.2	19.22
			636.4	19.26
			636.6	19.07
			636.8	19.03
			637	19.01
			637.2	18.96
			637.4	18.94
			637.6	19.03
			637.8	18.94
			638	18.96
			638.2	18.9
			638.4	18.78
			638.6	18.7
			638.8	18.75
			639	18.84
			639.2	18.84
			639.4	18.97
			639.6	18.87
			639.8	18.85
			640	18.87
			640.2	18.95
			640.4	18.89
			640.6	18.85
			640.8	18.94
			641	18.8
			641.2	18.92
			641.4	18.98
			641.6	18.97
			641.8	19.09
			642	19.09
			642.2	19.2
			642.4	19.27
			642.6	19.33
			642.8	19.39
			643	19.61
			643.2	19.88
			643.4	20.08
			643.6	20.54
			643.8	21.08
			644	21.66
			644.2	22.56
			644.4	23.58
			644.6	24.7
			644.8	26.09
			645	27.71
			645.2	29.92
			645.4	32.43
			645.6	35.68
			645.8	39.41
			646	44
			646.2	49.42
			646.4	55.76
			646.6	62.65
			646.8	70.9
			647	79.63
			647.2	90.32
			647.4	101.9
			647.6	116
			647.8	131.4
			648	149.1
			648.2	167.7
			648.4	188.5
			648.6	210.8
			648.8	235.9
			649	262.3
			649.2	292.1
			649.4	324
			649.6	359.2
			649.8	395.6
			650	434.7
			650.2	475.4
			650.4	520
			650.6	565.3
			650.8	615.3
			651	668.1
			651.2	723.3
			651.4	780.4
			651.6	841
			651.8	901.8
			652	967.1
			652.2	1035
			652.4	1111
			652.6	1190
			652.8	1274
			653	1359
			653.2	1450
			653.4	1543
			653.6	1645
			653.8	1751
			654	1869
			654.2	1992
			654.4	2124
			654.6	2256
			654.8	2396
			655	2537
			655.2	2695
			655.4	2858
			655.6	3034
			655.8	3215
			656	3403
			656.2	3593
			656.4	3794
			656.6	3995
			656.8	4212
			657	4429
			657.2	4661
			657.4	4895
			657.6	5140
			657.8	5382
			658	5633
			658.2	5878
			658.4	6134
			658.6	6384
			658.8	6637
			659	6884
			659.2	7137
			659.4	7384
			659.6	7627
			659.8	7862
			660	8096
			660.2	8324
			660.4	8555
			660.6	8787
			660.8	9014
			661	9228
			661.2	9420
			661.4	9593
			661.6	9761
			661.8	9919
			662	9999.9
			662.2	9999.9
			662.4	9999.9
			662.6	9999.9
			662.8	9999.9
			663	9999.9
			663.2	9999.9
			663.4	9999.9
			663.6	9999.9
			663.8	9999.9
			664	9999.9
			664.2	9999.9
			664.4	9999.9
			664.6	9999.9
			664.8	9999.9
			665	9999.9
			665.2	9999.9
			665.4	9999.9
			665.6	9999.9
			665.8	9983
			666	9924
			666.2	9839
			666.4	9709
			666.6	9551
			666.8	9360
			667	9158
			667.2	8951
			667.4	8742
			667.6	8516
			667.8	8282
			668	8024
			668.2	7762
			668.4	7495
			668.6	7221
			668.8	6941
			669	6666
			669.2	6383
			669.4	6111
			669.6	5824
			669.8	5543
			670	5252
			670.2	4966
			670.4	4682
			670.6	4414
			670.8	4150
			671	3900
			671.2	3647
			671.4	3404
			671.6	3162
			671.8	2929
			672	2701
			672.2	2491
			672.4	2287
			672.6	2098
			672.8	1915
			673	1744
			673.2	1579
			673.4	1425
			673.6	1280
			673.8	1148
			674	1027
			674.2	916.3
			674.4	813.7
			674.6	721.6
			674.8	635.9
			675	558.3
			675.2	488.2
			675.4	427.6
			675.6	373.3
			675.8	326.2
			676	283.2
			676.2	245.9
			676.4	212.6
			676.6	183.6
			676.8	158.2
			677	137
			677.2	118.5
			677.4	102.9
			677.6	89.07
			677.8	77.45
			678	67.3
			678.2	58.78
			678.4	51.34
			678.6	45.34
			678.8	40.13
			679	35.94
			679.2	32.17
			679.4	29.16
			679.6	26.5
			679.8	24.14
			680	22.21

## Sheet: Fig 2e
Fig 2e
m-Br-TRZ			Irradiated m-Br-TRZ
Wavelength (nm)	PL Intensity		Wavelength (nm)	PL Intensity
350	7.255		340	27.86
350.2	7.253		340.2	27.7
350.4	7.267		340.4	27.55
350.6	7.246		340.6	27.23
350.8	7.21		340.8	27.27
351	7.196		341	27.11
351.2	7.195		341.2	27.11
351.4	7.158		341.4	26.88
351.6	7.128		341.6	26.51
351.8	7.116		341.8	25.86
352	7.116		342	26
352.2	7.092		342.2	25.45
352.4	7.077		342.4	25.24
352.6	7.079		342.6	25.03
352.8	7.101		342.8	25.13
353	7.092		343	25.15
353.2	7.097		343.2	25.02
353.4	7.103		343.4	24.67
353.6	7.129		343.6	24.61
353.8	7.136		343.8	24.34
354	7.144		344	24.42
354.2	7.145		344.2	24
354.4	7.141		344.4	23.67
354.6	7.161		344.6	23.53
354.8	7.199		344.8	23.87
355	7.232		345	23.7
355.2	7.27		345.2	23.33
355.4	7.317		345.4	23.35
355.6	7.393		345.6	23.6
355.8	7.444		345.8	23.1
356	7.519		346	22.8
356.2	7.6		346.2	22.68
356.4	7.693		346.4	22.68
356.6	7.775		346.6	22.47
356.8	7.874		346.8	22.78
357	7.966		347	22.54
357.2	8.063		347.2	22.36
357.4	8.177		347.4	22.48
357.6	8.299		347.6	22.44
357.8	8.465		347.8	22.56
358	8.587		348	22.12
358.2	8.745		348.2	22.15
358.4	8.955		348.4	21.84
358.6	9.122		348.6	21.84
358.8	9.296		348.8	21.46
359	9.46		349	21.89
359.2	9.641		349.2	21.59
359.4	9.869		349.4	21.56
359.6	10.07		349.6	21.31
359.8	10.32		349.8	21.68
360	10.52		350	22.06
360.2	10.75		350.2	22.54
360.4	11		350.4	22.73
360.6	11.26		350.6	22.47
360.8	11.57		350.8	22.68
361	11.87		351	22.87
361.2	12.14		351.2	23.01
361.4	12.46		351.4	23.5
361.6	12.82		351.6	23.38
361.8	13.13		351.8	23.16
362	13.48		352	23.2
362.2	13.85		352.2	24.12
362.4	14.2		352.4	24.58
362.6	14.56		352.6	24.92
362.8	15		352.8	25.02
363	15.45		353	24.87
363.2	15.89		353.2	25.1
363.4	16.35		353.4	25.12
363.6	16.79		353.6	25.29
363.8	17.26		353.8	25.3
364	17.73		354	25.7
364.2	18.23		354.2	26.22
364.4	18.79		354.4	26.5
364.6	19.32		354.6	27.15
364.8	19.94		354.8	27.29
365	20.54		355	27.5
365.2	21.17		355.2	27.78
365.4	21.73		355.4	27.7
365.6	22.37		355.6	28.54
365.8	23.02		355.8	29
366	23.82		356	29.15
366.2	24.61		356.2	29.85
366.4	25.4		356.4	29.91
366.6	26.14		356.6	30.56
366.8	26.93		356.8	31.06
367	27.79		357	31.91
367.2	28.68		357.2	32.15
367.4	29.58		357.4	32.85
367.6	30.56		357.6	33.54
367.8	31.56		357.8	34.12
368	32.7		358	34.65
368.2	33.73		358.2	34.89
368.4	34.88		358.4	36.09
368.6	36.13		358.6	37.09
368.8	37.3		358.8	38.71
369	38.54		359	40.23
369.2	39.96		359.2	40.45
369.4	41.35		359.4	41.16
369.6	42.77		359.6	42.08
369.8	44.31		359.8	43.04
370	45.88		360	44.5
370.2	47.62		360.2	45.65
370.4	49.33		360.4	46.86
370.6	51.11		360.6	47.62
370.8	53.08		360.8	48.46
371	54.97		361	49.94
371.2	56.98		361.2	50.64
371.4	59.03		361.4	52.07
371.6	61.21		361.6	53.82
371.8	63.47		361.8	55.8
372	65.78		362	57.39
372.2	68.11		362.2	59.87
372.4	70.72		362.4	61.19
372.6	73.43		362.6	63.2
372.8	76.33		362.8	63.69
373	79.08		363	65.74
373.2	81.98		363.2	67.29
373.4	84.95		363.4	70.07
373.6	88.18		363.6	72.04
373.8	91.44		363.8	74.62
374	94.97		364	76.43
374.2	98.57		364.2	78.61
374.4	102.4		364.4	81.93
374.6	106.1		364.6	84.17
374.8	110.1		364.8	86.55
375	114		365	89.72
375.2	118.2		365.2	92.02
375.4	122.4		365.4	95.81
375.6	127		365.6	98.99
375.8	131.8		365.8	102.5
376	136.9		366	106
376.2	142		366.2	110
376.4	147.3		366.4	112.2
376.6	152.6		366.6	116.9
376.8	158.3		366.8	121.9
377	163.7		367	127.4
377.2	169.4		367.2	131.3
377.4	175.7		367.4	136.2
377.6	182.4		367.6	139.4
377.8	189		367.8	144.2
378	195.8		368	149.5
378.2	202.3		368.2	156.9
378.4	209.3		368.4	161
378.6	216.3		368.6	167.8
378.8	224.2		368.8	173.3
379	232.5		369	181.9
379.2	240.9		369.2	188
379.4	249.5		369.4	197.7
379.6	258.2		369.6	204.5
379.8	266.8		369.8	213.2
380	275.9		370	218
380.2	285.2		370.2	228.9
380.4	295.2		370.4	236.4
380.6	305.2		370.6	249.2
380.8	315.7		370.8	255.6
381	326.3		371	266.4
381.2	337.5		371.2	277
381.4	348.5		371.4	289.7
381.6	360.6		371.6	298.4
381.8	372.4		371.8	310.9
382	384.4		372	321.8
382.2	397.4		372.2	334.8
382.4	410.9		372.4	346.6
382.6	424		372.6	361.3
382.8	438		372.8	371.2
383	451.6		373	389.5
383.2	465.9		373.2	399.7
383.4	480.5		373.4	417.2
383.6	496		373.6	428.3
383.8	511.8		373.8	449.7
384	528.2		374	464.5
384.2	544.3		374.2	484.4
384.4	560.3		374.4	500.9
384.6	576.8		374.6	522.9
384.8	594.2		374.8	533.8
385	610.9		375	556.7
385.2	629.3		375.2	576.1
385.4	648.1		375.4	599.5
385.6	667.5		375.6	617.3
385.8	687.1		375.8	640.2
386	707.3		376	649.4
386.2	727.8		376.2	681.7
386.4	748.7		376.4	697.7
386.6	768.3		376.6	732.3
386.8	789.3		376.8	748.2
387	811		377	781.2
387.2	833.2		377.2	803.3
387.4	855.6		377.4	849.2
387.6	878.5		377.6	871.2
387.8	900.6		377.8	910.6
388	924.3		378	935.7
388.2	947.3		378.2	977.9
388.4	971.8		378.4	998.1
388.6	996.4		378.6	1043
388.8	1022		378.8	1067
389	1047		379	1108
389.2	1073		379.2	1136
389.4	1099		379.4	1179
389.6	1126		379.6	1202
389.8	1152		379.8	1243
390	1177		380	1284
390.2	1203		380.2	1327
390.4	1231		380.4	1346
390.6	1259		380.6	1395
390.8	1289		380.8	1421
391	1319		381	1474
391.2	1347		381.2	1516
391.4	1374		381.4	1562
391.6	1402		381.6	1585
391.8	1432		381.8	1639
392	1463		382	1675
392.2	1494		382.2	1735
392.4	1524		382.4	1766
392.6	1551		382.6	1836
392.8	1579		382.8	1872
393	1608		383	1936
393.2	1639		383.2	1975
393.4	1672		383.4	2028
393.6	1705		383.6	2073
393.8	1737		383.8	2133
394	1765		384	2176
394.2	1793		384.2	2231
394.4	1824		384.4	2277
394.6	1854		384.6	2339
394.8	1885		384.8	2373
395	1916		385	2445
395.2	1946		385.2	2497
395.4	1976		385.4	2556
395.6	2006		385.6	2601
395.8	2034		385.8	2676
396	2063		386	2712
396.2	2091		386.2	2785
396.4	2121		386.4	2820
396.6	2150		386.6	2894
396.8	2178		386.8	2944
397	2205		387	3008
397.2	2231		387.2	3066
397.4	2255		387.4	3142
397.6	2282		387.6	3173
397.8	2308		387.8	3257
398	2335		388	3287
398.2	2362		388.2	3360
398.4	2389		388.4	3394
398.6	2413		388.6	3442
398.8	2437		388.8	3486
399	2461		389	3533
399.2	2485		389.2	3586
399.4	2509		389.4	3656
399.6	2533		389.6	3696
399.8	2557		389.8	3782
400	2581		390	3823
400.2	2604		390.2	3893
400.4	2627		390.4	3921
400.6	2647		390.6	4009
400.8	2669		390.8	4065
401	2691		391	4131
401.2	2714		391.2	4164
401.4	2736		391.4	4229
401.6	2758		391.6	4273
401.8	2779		391.8	4314
402	2799		392	4355
402.2	2818		392.2	4411
402.4	2837		392.4	4486
402.6	2857		392.6	4529
402.8	2876		392.8	4593
403	2894		393	4607
403.2	2912		393.2	4664
403.4	2930		393.4	4753
403.6	2949		393.6	4770
403.8	2966		393.8	4805
404	2985		394	4856
404.2	3000		394.2	4914
404.4	3015		394.4	4951
404.6	3030		394.6	5039
404.8	3044		394.8	5073
405	3060		395	5145
405.2	3074		395.2	5168
405.4	3088		395.4	5202
405.6	3103		395.6	5234
405.8	3117		395.8	5261
406	3131		396	5289
406.2	3146		396.2	5324
406.4	3157		396.4	5340
406.6	3167		396.6	5351
406.8	3178		396.8	5363
407	3187		397	5453
407.2	3198		397.2	5475
407.4	3208		397.4	5553
407.6	3217		397.6	5566
407.8	3227		397.8	5601
408	3237		398	5641
408.2	3245		398.2	5679
408.4	3254		398.4	5686
408.6	3262		398.6	5745
408.8	3270		398.8	5735
409	3279		399	5771
409.2	3288		399.2	5772
409.4	3296		399.4	5801
409.6	3304		399.6	5835
409.8	3309		399.8	5852
410	3313		400	5927
410.2	3317		400.2	5942
410.4	3323		400.4	5962
410.6	3328		400.6	6012
410.8	3334		400.8	6058
411	3339		401	6026
411.2	3342		401.2	6078
411.4	3344		401.4	6109
411.6	3348		401.6	6119
411.8	3353		401.8	6152
412	3357		402	6173
412.2	3360		402.2	6176
412.4	3363		402.4	6191
412.6	3364		402.6	6162
412.8	3366		402.8	6141
413	3369		403	6203
413.2	3371		403.2	6201
413.4	3371		403.4	6209
413.6	3371		403.6	6260
413.8	3370		403.8	6262
414	3371		404	6321
414.2	3371		404.2	6301
414.4	3369		404.4	6324
414.6	3368		404.6	6283
414.8	3369		404.8	6287
415	3371		405	6202
415.2	3371		405.2	6192
415.4	3370		405.4	6213
415.6	3368		405.6	6208
415.8	3366		405.8	6233
416	3362		406	6264
416.2	3359		406.2	6301
416.4	3359		406.4	6339
416.6	3359		406.6	6317
416.8	3357		406.8	6346
417	3353		407	6366
417.2	3347		407.2	6365
417.4	3342		407.4	6358
417.6	3338		407.6	6422
417.8	3334		407.8	6452
418	3334		408	6490
418.2	3332		408.2	6442
418.4	3327		408.4	6498
418.6	3321		408.6	6495
418.8	3315		408.8	6507
419	3308		409	6503
419.2	3300		409.2	6522
419.4	3295		409.4	6492
419.6	3291		409.6	6534
419.8	3288		409.8	6520
420	3282		410	6520
420.2	3275		410.2	6492
420.4	3269		410.4	6498
420.6	3262		410.6	6448
420.8	3257		410.8	6452
421	3252		411	6406
421.2	3246		411.2	6434
421.4	3237		411.4	6371
421.6	3228		411.6	6385
421.8	3220		411.8	6348
422	3213		412	6400
422.2	3207		412.2	6351
422.4	3201		412.4	6388
422.6	3194		412.6	6342
422.8	3184		412.8	6365
423	3174		413	6333
423.2	3165		413.2	6366
423.4	3159		413.4	6324
423.6	3152		413.6	6334
423.8	3143		413.8	6294
424	3133		414	6281
424.2	3124		414.2	6233
424.4	3114		414.4	6235
424.6	3107		414.6	6168
424.8	3098		414.8	6165
425	3088		415	6205
425.2	3079		415.2	6251
425.4	3069		415.4	6223
425.6	3058		415.6	6230
425.8	3049		415.8	6166
426	3040		416	6231
426.2	3030		416.2	6195
426.4	3019		416.4	6199
426.6	3007		416.6	6171
426.8	2996		416.8	6196
427	2985		417	6125
427.2	2975		417.2	6165
427.4	2965		417.4	6131
427.6	2955		417.6	6140
427.8	2945		417.8	6065
428	2933		418	6106
428.2	2922		418.2	6042
428.4	2910		418.4	6072
428.6	2899		418.6	6025
428.8	2888		418.8	6001
429	2877		419	5903
429.2	2864		419.2	5923
429.4	2854		419.4	5901
429.6	2842		419.6	5925
429.8	2830		419.8	5925
430	2818		420	5932
430.2	2808		420.2	5871
430.4	2796		420.4	5871
430.6	2784		420.6	5821
430.8	2774		420.8	5812
431	2762		421	5767
431.2	2750		421.2	5817
431.4	2738		421.4	5789
431.6	2726		421.6	5849
431.8	2716		421.8	5785
432	2707		422	5807
432.2	2696		422.2	5738
432.4	2683		422.4	5752
432.6	2670		422.6	5717
432.8	2659		422.8	5703
433	2650		423	5654
433.2	2640		423.2	5696
433.4	2629		423.4	5630
433.6	2616		423.6	5627
433.8	2604		423.8	5559
434	2590		424	5594
434.2	2578		424.2	5520
434.4	2565		424.4	5520
434.6	2552		424.6	5423
434.8	2540		424.8	5411
435	2527		425	5334
435.2	2516		425.2	5352
435.4	2504		425.4	5285
435.6	2492		425.6	5271
435.8	2481		425.8	5246
436	2469		426	5256
436.2	2458		426.2	5240
436.4	2444		426.4	5313
436.6	2431		426.6	5291
436.8	2419		426.8	5322
437	2408		427	5278
437.2	2395		427.2	5264
437.4	2382		427.4	5207
437.6	2370		427.6	5214
437.8	2358		427.8	5181
438	2345		428	5206
438.2	2333		428.2	5154
438.4	2322		428.4	5170
438.6	2311		428.6	5090
438.8	2298		428.8	5074
439	2284		429	5001
439.2	2271		429.2	5011
439.4	2258		429.4	4963
439.6	2246		429.6	4926
439.8	2233		429.8	4899
440	2220		430	4899
440.2	2207		430.2	4836
440.4	2194		430.4	4834
440.6	2181		430.6	4822
440.8	2170		430.8	4862
441	2159		431	4812
441.2	2148		431.2	4821
441.4	2136		431.4	4751
441.6	2124		431.6	4749
441.8	2112		431.8	4702
442	2098		432	4721
442.2	2087		432.2	4680
442.4	2074		432.4	4705
442.6	2061		432.6	4658
442.8	2048		432.8	4669
443	2035		433	4612
443.2	2023		433.2	4638
443.4	2013		433.4	4587
443.6	2001		433.6	4576
443.8	1989		433.8	4534
444	1978		434	4560
444.2	1966		434.2	4503
444.4	1952		434.4	4509
444.6	1940		434.6	4460
444.8	1928		434.8	4445
445	1916		435	4405
445.2	1903		435.2	4401
445.4	1890		435.4	4372
445.6	1877		435.6	4370
445.8	1865		435.8	4318
446	1853		436	4325
446.2	1842		436.2	4271
446.4	1832		436.4	4253
446.6	1821		436.6	4177
446.8	1810		436.8	4194
447	1799		437	4154
447.2	1787		437.2	4161
447.4	1776		437.4	4124
447.6	1764		437.6	4136
447.8	1751		437.8	4051
448	1740		438	4034
448.2	1727		438.2	4008
448.4	1716		438.4	4006
448.6	1704		438.6	3977
448.8	1693		438.8	3998
449	1681		439	3939
449.2	1670		439.2	3912
449.4	1659		439.4	3848
449.6	1647		439.6	3834
449.8	1636		439.8	3784
450	1626		440	3797
450.2	1616		440.2	3767
450.4	1604		440.4	3772
450.6	1593		440.6	3754
450.8	1581		440.8	3749
451	1570		441	3743
451.2	1560		441.2	3766
451.4	1550		441.4	3699
451.6	1538		441.6	3712
451.8	1527		441.8	3697
452	1517		442	3700
452.2	1507		442.2	3671
452.4	1497		442.4	3695
452.6	1487		442.6	3662
452.8	1476		442.8	3655
453	1466		443	3641
453.2	1455		443.2	3635
453.4	1444		443.4	3578
453.6	1433		443.6	3554
453.8	1423		443.8	3495
454	1413		444	3472
454.2	1404		444.2	3425
454.4	1393		444.4	3407
454.6	1383		444.6	3379
454.8	1372		444.8	3386
455	1361		445	3322
455.2	1350		445.2	3325
455.4	1340		445.4	3277
455.6	1330		445.6	3299
455.8	1321		445.8	3278
456	1310		446	3312
456.2	1299		446.2	3266
456.4	1289		446.4	3250
456.6	1279		446.6	3208
456.8	1270		446.8	3187
457	1262		447	3156
457.2	1253		447.2	3166
457.4	1243		447.4	3145
457.6	1233		447.6	3127
457.8	1224		447.8	3078
458	1214		448	3081
458.2	1205		448.2	3072
458.4	1196		448.4	3077
458.6	1187		448.6	3061
458.8	1178		448.8	3059
459	1170		449	3032
459.2	1161		449.2	3019
459.4	1152		449.4	2978
459.6	1144		449.6	3006
459.8	1135		449.8	2982
460	1126		450	2991
460.2	1117		450.2	2957
460.4	1108		450.4	2971
460.6	1099		450.6	2925
460.8	1091		450.8	2920
461	1082		451	2880
461.2	1073		451.2	2859
461.4	1066		451.4	2855
461.6	1058		451.6	2846
461.8	1050		451.8	2811
462	1041		452	2800
462.2	1033		452.2	2765
462.4	1024		452.4	2761
462.6	1016		452.6	2721
462.8	1008		452.8	2722
463	1001		453	2693
463.2	992.5		453.2	2715
463.4	984.4		453.4	2678
463.6	976.2		453.6	2686
463.8	968.3		453.8	2638
464	960.4		454	2656
464.2	953.7		454.2	2621
464.4	946.7		454.4	2610
464.6	939.5		454.6	2590
464.8	931.4		454.8	2597
465	924		455	2573
465.2	916.4		455.2	2580
465.4	909.2		455.4	2554
465.6	901.9		455.6	2541
465.8	894.7		455.8	2513
466	887.4		456	2518
466.2	880		456.2	2492
466.4	872.7		456.4	2495
466.6	866.1		456.6	2502
466.8	859.2		456.8	2499
467	852.7		457	2491
467.2	845.8		457.2	2495
467.4	839.2		457.4	2489
467.6	833.1		457.6	2491
467.8	826.6		457.8	2464
468	820.1		458	2453
468.2	813.7		458.2	2423
468.4	806.6		458.4	2428
468.6	799.4		458.6	2407
468.8	792.5		458.8	2401
469	786		459	2393
469.2	780.2		459.2	2391
469.4	775.2		459.4	2366
469.6	769.2		459.6	2364
469.8	762.7		459.8	2340
470	756.1		460	2335
470.2	749.3		460.2	2321
470.4	743.1		460.4	2318
470.6	737.6		460.6	2297
470.8	732		460.8	2273
471	725.9		461	2260
471.2	719.4		461.2	2278
471.4	713.5		461.4	2262
471.6	707.6		461.6	2253
471.8	701.8		461.8	2244
472	696.1		462	2242
472.2	690.7		462.2	2228
472.4	685.2		462.4	2221
472.6	679.9		462.6	2224
472.8	673.6		462.8	2226
473	668.1		463	2208
473.2	662.5		463.2	2204
473.4	656.9		463.4	2195
473.6	651.4		463.6	2190
473.8	645.9		463.8	2167
474	640.5		464	2146
474.2	635.3		464.2	2136
474.4	629.8		464.4	2130
474.6	624.3		464.6	2134
474.8	618.9		464.8	2127
475	613.8		465	2117
475.2	609		465.2	2109
475.4	604		465.4	2113
475.6	599.2		465.6	2113
475.8	593.9		465.8	2115
476	588.8		466	2107
476.2	584.1		466.2	2118
476.4	579.5		466.4	2128
476.6	575.7		466.6	2131
476.8	571		466.8	2104
477	566.5		467	2087
477.2	561.7		467.2	2076
477.4	557.4		467.4	2072
477.6	553		467.6	2063
477.8	549		467.8	2069
478	544.7		468	2066
478.2	540.4		468.2	2074
478.4	535.9		468.4	2073
478.6	531.9		468.6	2063
478.8	527.8		468.8	2053
479	523.6		469	2051
479.2	519.6		469.2	2036
479.4	515.7		469.4	2035
479.6	511.6		469.6	2032
479.8	507.5		469.8	2017
480	503.5		470	2001
480.2	499.4		470.2	2009
480.4	495.4		470.4	2009
480.6	491.6		470.6	2024
480.8	487.9		470.8	2019
481	484.4		471	2028
481.2	481		471.2	2006
481.4	477.3		471.4	2013
481.6	473.5		471.6	2005
481.8	469.6		471.8	2024
482	465.8		472	2002
482.2	462.4		472.2	2006
482.4	458.7		472.4	1990
482.6	455.4		472.6	1993
482.8	451.8		472.8	1983
483	448.3		473	1979
483.2	444.8		473.2	1960
483.4	441.2		473.4	1964
483.6	437.9		473.6	1946
483.8	434.8		473.8	1953
484	431.7		474	1954
484.2	428.6		474.2	1962
484.4	425.1		474.4	1958
484.6	421.7		474.6	1964
484.8	418.3		474.8	1958
485	415.3		475	1959
485.2	412.4		475.2	1945
485.4	409.3		475.4	1970
485.6	406.3		475.6	1959
485.8	403.2		475.8	1974
486	399.8		476	1970
486.2	396.9		476.2	1978
486.4	393.9		476.4	1966
486.6	390.9		476.6	1977
486.8	387.8		476.8	1971
487	385.4		477	1998
487.2	382.6		477.2	2001
487.4	379.8		477.4	1987
487.6	376.8		477.6	1986
487.8	373.9		477.8	2006
488	370.7		478	1996
488.2	368		478.2	2017
488.4	365.4		478.4	1994
488.6	363		478.6	2007
488.8	360.3		478.8	2004
489	357.7		479	2017
489.2	355		479.2	2003
489.4	352.5		479.4	2031
489.6	349.8		479.6	2016
489.8	347.3		479.8	2049
490	344.7		480	2044
490.2	342.3		480.2	2056
490.4	339.7		480.4	2044
490.6	337.1		480.6	2047
490.8	334.8		480.8	2033
491	332.3		481	2047
491.2	329.7		481.2	2041
491.4	327.1		481.4	2052
491.6	324.8		481.6	2033
491.8	322.6		481.8	2039
492	320.1		482	2025
492.2	317.7		482.2	2045
492.4	315.4		482.4	2048
492.6	312.8		482.6	2060
492.8	310.3		482.8	2061
493	308		483	2078
493.2	305.8		483.2	2067
493.4	303.6		483.4	2069
493.6	301.3		483.6	2053
493.8	299.1		483.8	2075
494	296.9		484	2058
494.2	294.6		484.2	2082
494.4	292.3		484.4	2078
494.6	290		484.6	2106
494.8	287.8		484.8	2082
495	285.6		485	2111
495.2	283.2		485.2	2095
495.4	281.3		485.4	2117
495.6	279.1		485.6	2105
495.8	277.1		485.8	2130
496	275.1		486	2117
496.2	273		486.2	2131
496.4	270.7		486.4	2120
496.6	268.8		486.6	2155
496.8	266.7		486.8	2147
497	264.8		487	2167
497.2	262.7		487.2	2154
497.4	260.6		487.4	2176
497.6	258.5		487.6	2153
497.8	256.5		487.8	2174
498	254.6		488	2170
498.2	252.7		488.2	2205
498.4	250.7		488.4	2176
498.6	248.9		488.6	2189
498.8	246.7		488.8	2178
499	244.8		489	2199
499.2	242.7		489.2	2167
499.4	240.8		489.4	2188
499.6	238.8		489.6	2173
499.8	237.3		489.8	2201
500	235.4		490	2191
500.2	233.7		490.2	2206
500.4	231.9		490.4	2187
500.6	230.2		490.6	2199
500.8	228.1		490.8	2188
501	226.5		491	2203
501.2	224.9		491.2	2200
501.4	223.5		491.4	2213
501.6	221.6		491.6	2202
501.8	219.9		491.8	2215
502	218.1		492	2194
502.2	216.5		492.2	2205
502.4	214.7		492.4	2194
502.6	213		492.6	2209
502.8	211.2		492.8	2213
503	209.7		493	2243
503.2	208.3		493.2	2242
503.4	206.7		493.4	2271
503.6	205.1		493.6	2259
503.8	203.6		493.8	2289
504	202		494	2278
504.2	200.6		494.2	2297
504.4	199		494.4	2280
504.6	197.6		494.6	2294
504.8	196		494.8	2287
505	194.6		495	2306
505.2	193.1		495.2	2298
505.4	191.4		495.4	2309
505.6	190		495.6	2296
505.8	188.5		495.8	2313
506	186.9		496	2318
506.2	185.7		496.2	2328
506.4	184.3		496.4	2332
506.6	183		496.6	2325
506.8	181.6		496.8	2296
507	180.1		497	2311
507.2	178.6		497.2	2295
507.4	177.5		497.4	2317
507.6	176.1		497.6	2296
507.8	174.9		497.8	2304
508	173.6		498	2294
508.2	172.2		498.2	2294
508.4	170.9		498.4	2287
508.6	169.4		498.6	2312
508.8	168.1		498.8	2296
509	166.8		499	2288
509.2	165.5		499.2	2268
509.4	164.4		499.4	2283
509.6	163.1		499.6	2263
509.8	161.7		499.8	2270
510	160.5		500	2265
510.2	159.3		500.2	2281
510.4	158		500.4	2278
510.6	156.8		500.6	2292
510.8	155.6		500.8	2280
511	154.4		501	2305
511.2	153.2		501.2	2323
511.4	152.1		501.4	2353
511.6	151		501.6	2327
511.8	149.8		501.8	2355
512	148.7		502	2344
512.2	147.5		502.2	2367
512.4	146.3		502.4	2350
512.6	145.1		502.6	2347
512.8	144.2		502.8	2329
513	143.3		503	2334
513.2	142.3		503.2	2331
513.4	141.3		503.4	2327
513.6	140.2		503.6	2306
513.8	139.2		503.8	2321
514	138.3		504	2302
514.2	137.2		504.2	2334
514.4	136.1		504.4	2317
514.6	135.1		504.6	2325
514.8	134.1		504.8	2299
515	132.8		505	2307
515.2	132		505.2	2289
515.4	130.9		505.4	2280
515.6	130.1		505.6	2274
515.8	129.1		505.8	2282
516	128.3		506	2265
516.2	127.3		506.2	2273
516.4	126.3		506.4	2237
516.6	125.3		506.6	2258
516.8	124.4		506.8	2254
517	123.6		507	2265
517.2	122.7		507.2	2247
517.4	121.8		507.4	2251
517.6	120.9		507.6	2237
517.8	120		507.8	2252
518	119		508	2230
518.2	118.1		508.2	2238
518.4	117.2		508.4	2221
518.6	116.3		508.6	2245
518.8	115.5		508.8	2247
519	114.6		509	2254
519.2	113.8		509.2	2252
519.4	112.9		509.4	2265
519.6	112		509.6	2261
519.8	111.3		509.8	2258
520	110.5		510	2239
520.2	109.7		510.2	2241
520.4	108.8		510.4	2218
520.6	108.1		510.6	2220
520.8	107.3		510.8	2205
521	106.5		511	2197
521.2	105.7		511.2	2194
521.4	104.9		511.4	2189
521.6	104.2		511.6	2195
521.8	103.3		511.8	2185
522	102.6		512	2170
522.2	101.9		512.2	2158
522.4	101.2		512.4	2154
522.6	100.5		512.6	2158
522.8	99.81		512.8	2148
523	99.07		513	2163
523.2	98.41		513.2	2154
523.4	97.72		513.4	2162
523.6	97		513.6	2147
523.8	96.23		513.8	2151
524	95.62		514	2149
524.2	94.97		514.2	2152
524.4	94.22		514.4	2142
524.6	93.53		514.6	2138
524.8	92.75		514.8	2119
525	92.07		515	2112
525.2	91.55		515.2	2102
525.4	91.11		515.4	2105
525.6	90.36		515.6	2085
525.8	89.73		515.8	2084
526	89.14		516	2079
526.2	88.45		516.2	2061
526.4	87.79		516.4	2050
526.6	87.22		516.6	2057
526.8	86.68		516.8	2049
527	86.12		517	2060
527.2	85.47		517.2	2055
527.4	84.86		517.4	2059
527.6	84.2		517.6	2048
527.8	83.6		517.8	2049
528	82.99		518	2034
528.2	82.35		518.2	2040
528.4	81.75		518.4	2025
528.6	81.23		518.6	2032
528.8	80.63		518.8	2023
529	80.09		519	2003
529.2	79.58		519.2	2003
529.4	79.05		519.4	1985
529.6	78.55		519.6	1982
529.8	77.97		519.8	1973
530	77.4		520	1966
530.2	76.91		520.2	1965
530.4	76.38		520.4	1968
530.6	75.86		520.6	1955
530.8	75.34		520.8	1943
531	74.84		521	1937
531.2	74.31		521.2	1944
531.4	73.81		521.4	1932
531.6	73.31		521.6	1923
531.8	72.69		521.8	1922
532	72.18		522	1936
532.2	71.73		522.2	1935
532.4	71.21		522.4	1933
532.6	70.79		522.6	1910
532.8	70.31		522.8	1911
533	69.89		523	1901
533.2	69.37		523.2	1901
533.4	68.95		523.4	1885
533.6	68.49		523.6	1860
533.8	68.05		523.8	1869
534	67.64		524	1868
534.2	67.2		524.2	1859
534.4	66.76		524.4	1843
534.6	66.3		524.6	1844
534.8	65.85		524.8	1825
535	65.48		525	1826
535.2	65.06		525.2	1803
535.4	64.66		525.4	1801
535.6	64.27		525.6	1791
535.8	63.92		525.8	1793
536	63.49		526	1782
536.2	63.07		526.2	1778
536.4	62.65		526.4	1762
536.6	62.19		526.6	1761
536.8	61.76		526.8	1748
537	61.36		527	1753
537.2	60.94		527.2	1752
537.4	60.6		527.4	1744
537.6	60.23		527.6	1737
537.8	59.84		527.8	1726
538	59.45		528	1730
538.2	59.13		528.2	1742
538.4	58.77		528.4	1749
538.6	58.43		528.6	1736
538.8	57.96		528.8	1735
539	57.41		529	1731
539.2	57.06		529.2	1722
539.4	56.76		529.4	1716
539.6	56.35		529.6	1716
539.8	56.06		529.8	1720
540	55.71		530	1715
540.2	55.32		530.2	1701
540.4	55.02		530.4	1699
540.6	54.71		530.6	1695
540.8	54.33		530.8	1693
541	53.95		531	1681
541.2	53.61		531.2	1677
541.4	53.28		531.4	1670
541.6	52.91		531.6	1653
541.8	52.55		531.8	1649
542	52.21		532	1629
542.2	51.83		532.2	1618
542.4	51.48		532.4	1607
542.6	51.25		532.6	1591
542.8	50.92		532.8	1570
543	50.56		533	1566
543.2	50.24		533.2	1561
543.4	49.95		533.4	1549
543.6	49.68		533.6	1541
543.8	49.32		533.8	1538
544	48.99		534	1520
544.2	48.62		534.2	1516
544.4	48.3		534.4	1503
544.6	48.01		534.6	1493
544.8	47.79		534.8	1487
545	47.42		535	1479
545.2	47.08		535.2	1488
545.4	46.75		535.4	1476
545.6	46.37		535.6	1482
545.8	46.06		535.8	1481
546	45.72		536	1487
546.2	45.48		536.2	1484
546.4	45.18		536.4	1477
546.6	44.9		536.6	1485
546.8	44.63		536.8	1491
547	44.33		537	1479
547.2	44.02		537.2	1478
547.4	43.66		537.4	1462
547.6	43.35		537.6	1460
547.8	43.04		537.8	1448
548	42.74		538	1448
548.2	42.51		538.2	1441
548.4	42.25		538.4	1434
548.6	41.94		538.6	1420
548.8	41.63		538.8	1413
549	41.42		539	1412
549.2	41.09		539.2	1407
549.4	40.89		539.4	1385
549.6	40.62		539.6	1384
549.8	40.33		539.8	1370
550	40.04		540	1372
550.2	39.76		540.2	1363
550.4	39.5		540.4	1354
550.6	39.29		540.6	1345
550.8	39.06		540.8	1345
551	38.79		541	1332
551.2	38.59		541.2	1329
551.4	38.25		541.4	1319
551.6	38.05		541.6	1316
551.8	37.84		541.8	1310
552	37.6		542	1312
552.2	37.33		542.2	1303
552.4	37.07		542.4	1301
552.6	36.84		542.6	1293
552.8	36.61		542.8	1289
553	36.41		543	1277
553.2	36.18		543.2	1281
553.4	35.94		543.4	1269
553.6	35.71		543.6	1269
553.8	35.5		543.8	1263
554	35.27		544	1272
554.2	35.01		544.2	1264
554.4	34.8		544.4	1265
554.6	34.57		544.6	1254
554.8	34.32		544.8	1253
555	34.07		545	1242
555.2	33.92		545.2	1247
555.4	33.7		545.4	1243
555.6	33.39		545.6	1239
555.8	33.23		545.8	1222
556	33.06		546	1219
556.2	32.9		546.2	1197
556.4	32.66		546.4	1199
556.6	32.46		546.6	1183
556.8	32.26		546.8	1172
557	32.04		547	1160
557.2	31.83		547.2	1153
557.4	31.61		547.4	1135
557.6	31.4		547.6	1132
557.8	31.23		547.8	1117
558	31.05		548	1120
558.2	30.87		548.2	1102
558.4	30.73		548.4	1106
558.6	30.57		548.6	1098
558.8	30.38		548.8	1098
559	30.17		549	1090
559.2	29.96		549.2	1093
559.4	29.83		549.4	1088
559.6	29.68		549.6	1091
559.8	29.51		549.8	1090
560	29.31		550	1084
560.2	29.16		550.2	1076
560.4	28.96		550.4	1073
560.6	28.74		550.6	1053
560.8	28.61		550.8	1064
561	28.45		551	1053
561.2	28.26		551.2	1049
561.4	28.1		551.4	1025
561.6	27.92		551.6	1037
561.8	27.75		551.8	1024
562	27.55		552	1034
562.2	27.33		552.2	1023
562.4	27.19		552.4	1025
562.6	26.97		552.6	1012
562.8	26.76		552.8	1019
563	26.58		553	1008
563.2	26.45		553.2	1002
563.4	26.27		553.4	993.5
563.6	26.12		553.6	988.3
563.8	25.94		553.8	975.9
564	25.82		554	967.2
564.2	25.64		554.2	961.3
564.4	25.41		554.4	963.2
564.6	25.29		554.6	956.7
564.8	25.12		554.8	951.9
565	24.96		555	933.7
565.2	24.81		555.2	934
565.4	24.62		555.4	917.6
565.6	24.51		555.6	918.7
565.8	24.33		555.8	910.8
566	24.18		556	920
566.2	23.96		556.2	909.7
566.4	23.76		556.4	908.4
566.6	23.62		556.6	895.8
566.8	23.5		556.8	902
567	23.28		557	893.7
567.2	23.11		557.2	886.3
567.4	22.99		557.4	884.6
567.6	22.85		557.6	880.8
567.8	22.71		557.8	866.9
568	22.57		558	864
568.2	22.47		558.2	861
568.4	22.28		558.4	859.1
568.6	22.13		558.6	844.9
568.8	21.97		558.8	846.8
569	21.79		559	834.7
569.2	21.62		559.2	843.8
569.4	21.48		559.4	834.5
569.6	21.3		559.6	830.5
569.8	21.16		559.8	822.8
570	21.02		560	821.8
570.2	20.86		560.2	805.2
570.4	20.66		560.4	807.8
570.6	20.53		560.6	798.8
570.8	20.37		560.8	803.5
571	20.19		561	800.3
571.2	20.03		561.2	797.5
571.4	19.91		561.4	788.9
571.6	19.71		561.6	789
571.8	19.54		561.8	781
572	19.42		562	772.8
572.2	19.24		562.2	765
572.4	19.09		562.4	768.5
572.6	18.92		562.6	761.7
572.8	18.76		562.8	756.6
573	18.63		563	745.7
573.2	18.5		563.2	747
573.4	18.34		563.4	734.9
573.6	18.19		563.6	729.8
573.8	18.05		563.8	721.4
574	17.89		564	721
574.2	17.72		564.2	715.2
574.4	17.55		564.4	718.6
574.6	17.37		564.6	711
574.8	17.24		564.8	711.4
575	17.09		565	704.1
575.2	16.95		565.2	692.4
575.4	16.81		565.4	687.7
575.6	16.64		565.6	685.9
575.8	16.53		565.8	679.3
576	16.43		566	674.8
576.2	16.31		566.2	669.7
576.4	16.15		566.4	668.5
576.6	16		566.6	667.3
576.8	15.86		566.8	661.1
577	15.73		567	657.2
577.2	15.58		567.2	660.7
577.4	15.42		567.4	653.9
577.6	15.27		567.6	648.1
577.8	15.15		567.8	639.9
578	14.98		568	638.3
578.2	14.82		568.2	634.3
578.4	14.68		568.4	632.3
578.6	14.57		568.6	624.2
578.8	14.44		568.8	618.9
579	14.3		569	612.6
579.2	14.16		569.2	608
579.4	14.01		569.4	600.2
579.6	13.85		569.6	594.6
579.8	13.73		569.8	587.9
580	13.57		570	585.7
580.2	13.49		570.2	580.7
580.4	13.34		570.4	575.3
580.6	13.2		570.6	571.7
580.8	13.05		570.8	568.9
581	12.91		571	563.4
581.2	12.8		571.2	561.2
581.4	12.63		571.4	553.7
581.6	12.56		571.6	552.9
581.8	12.45		571.8	547.6
582	12.3		572	549.6
582.2	12.18		572.2	544.7
582.4	12.05		572.4	541.1
582.6	11.95		572.6	538.9
582.8	11.81		572.8	532.8
583	11.69		573	529.7
583.2	11.56		573.2	523.1
583.4	11.45		573.4	519
583.6	11.36		573.6	516.1
583.8	11.23		573.8	513.2
584	11.13		574	512.7
584.2	11.05		574.2	507.5
584.4	10.91		574.4	500.7
584.6	10.77		574.6	493.3
584.8	10.69		574.8	487.8
585	10.57		575	483.8
585.2	10.44		575.2	478.6
585.4	10.33		575.4	474.2
585.6	10.22		575.6	469.7
585.8	10.1		575.8	465.2
586	9.969		576	461.6
586.2	9.868		576.2	455.8
586.4	9.776		576.4	450.6
586.6	9.71		576.6	447.4
586.8	9.626		576.8	443.7
587	9.513		577	434
587.2	9.395		577.2	428.5
587.4	9.309		577.4	425.3
587.6	9.194		577.6	420.1
587.8	9.132		577.8	412.9
588	9.028		578	407
588.2	8.925		578.2	404.9
588.4	8.817		578.4	401
588.6	8.742		578.6	397.3
588.8	8.645		578.8	392.2
589	8.555		579	390.3
589.2	8.44		579.2	385.5
589.4	8.387		579.4	387.4
589.6	8.274		579.6	383
589.8	8.193		579.8	379
590	8.08		580	376.9
590.2	8.019		580.2	375.1
590.4	7.953		580.4	369.8
590.6	7.852		580.6	365.7
590.8	7.806		580.8	362.2
591	7.727		581	358
591.2	7.635		581.2	350.7
591.4	7.582		581.4	348.7
591.6	7.521		581.6	342.8
591.8	7.464		581.8	340.4
592	7.382		582	333
592.2	7.3		582.2	331.9
592.4	7.209		582.4	326.9
592.6	7.15		582.6	323.3
592.8	7.08		582.8	315.7
593	7.034		583	312.8
593.2	6.952		583.2	306.5
593.4	6.896		583.4	303.7
593.6	6.843		583.6	299.7
593.8	6.779		583.8	299
594	6.722		584	292.6
594.2	6.665		584.2	288.7
594.4	6.587		584.4	285.6
594.6	6.516		584.6	284.8
594.8	6.469		584.8	281.3
595	6.412		585	277.9
595.2	6.347		585.2	274
595.4	6.292		585.4	272.5
595.6	6.247		585.6	270.3
595.8	6.192		585.8	267.3
596	6.137		586	261.7
596.2	6.074		586.2	259.2
596.4	6.014		586.4	256.4
596.6	5.943		586.6	254.9
596.8	5.889		586.8	251.8
597	5.859		587	251.1
597.2	5.805		587.2	244.6
597.4	5.758		587.4	243.4
597.6	5.712		587.6	239.6
597.8	5.657		587.8	236.5
598	5.641		588	232.7
598.2	5.571		588.2	230.4
598.4	5.502		588.4	227.5
598.6	5.488		588.6	225.5
598.8	5.42		588.8	221.2
599	5.367		589	216.3
599.2	5.306		589.2	213.9
599.4	5.278		589.4	213.4
599.6	5.232		589.6	209.3
599.8	5.2		589.8	208.3
600	5.183		590	202.3
600.2	5.129		590.2	202
600.4	5.092		590.4	200.9
600.6	5.048		590.6	199
600.8	5.009		590.8	195.7
601	4.969		591	192.6
601.2	4.914		591.2	189.8
601.4	4.886		591.4	188
601.6	4.86		591.6	185.3
601.8	4.806		591.8	184.1
602	4.76		592	178.8
602.2	4.732		592.2	178.1
602.4	4.676		592.4	175.2
602.6	4.631		592.6	174.2
602.8	4.609		592.8	172.5
603	4.554		593	170.2
603.2	4.517		593.2	167.4
603.4	4.496		593.4	166.9
603.6	4.47		593.6	165.4
603.8	4.435		593.8	163.2
604	4.403		594	161
604.2	4.366		594.2	160.2
604.4	4.332		594.4	157.3
604.6	4.308		594.6	156.3
604.8	4.262		594.8	154.9
605	4.239		595	153.8
605.2	4.233		595.2	151.8
605.4	4.191		595.4	152.2
605.6	4.173		595.6	148.5
605.8	4.116		595.8	146.6
606	4.105		596	145.6
606.2	4.078		596.2	145
606.4	4.042		596.4	142.7
606.6	4.013		596.6	141.3
606.8	3.996		596.8	139
607	3.973		597	138.7
607.2	3.947		597.2	135.8
607.4	3.928		597.4	135.6
607.6	3.893		597.6	133.1
607.8	3.867		597.8	132
608	3.837		598	128.7
608.2	3.796		598.2	126.9
608.4	3.784		598.4	126.4
608.6	3.739		598.6	125.8
608.8	3.715		598.8	123.5
609	3.691		599	122.3
609.2	3.662		599.2	119.4
609.4	3.629		599.4	117.8
609.6	3.618		599.6	115.4
609.8	3.608		599.8	116.8
610	3.585		600	115.4
610.2	3.579		600.2	114
610.4	3.565		600.4	112.8
610.6	3.536		600.6	112.2
610.8	3.519		600.8	110.6
611	3.481		601	110
611.2	3.441		601.2	107.7
611.4	3.428		601.4	107
611.6	3.416		601.6	104.2
611.8	3.408		601.8	103.8
612	3.383		602	101.1
612.2	3.377		602.2	102
612.4	3.348		602.4	101.2
612.6	3.331		602.6	101.1
612.8	3.323		602.8	99.26
613	3.312		603	98.6
613.2	3.289		603.2	98.14
613.4	3.291		603.4	97.72
613.6	3.259		603.6	95.86
613.8	3.241		603.8	94.44
614	3.216		604	93.47
614.2	3.203		604.2	93.2
614.4	3.183		604.4	91.54
614.6	3.166		604.6	91.01
614.8	3.14		604.8	88.95
615	3.125		605	88.22
615.2	3.106		605.2	86.79
615.4	3.116		605.4	87.32
615.6	3.111		605.6	85.86
615.8	3.089		605.8	85.27
616	3.065		606	84.71
616.2	3.063		606.2	84.41
616.4	3.05		606.4	82.63
616.6	3.034		606.6	82.6
616.8	3.019		606.8	80.84
617	2.999		607	80.98
617.2	2.972		607.2	79.83
617.4	2.971		607.4	79.67
617.6	2.939		607.6	78.63
617.8	2.94		607.8	79.4
618	2.926		608	77.96
618.2	2.918		608.2	77.63
618.4	2.901		608.4	76.23
618.6	2.901		608.6	76.44
618.8	2.875		608.8	74.54
619	2.846		609	74.17
619.2	2.858		609.2	72.25
619.4	2.864		609.4	71.26
619.6	2.839		609.6	70.05
619.8	2.823		609.8	69.5
620	2.804		610	68.45
620.2	2.779		610.2	69.55
620.4	2.774		610.4	68.49
620.6	2.77		610.6	68.5
620.8	2.754		610.8	67.58
621	2.754		611	66.74
621.2	2.733		611.2	65.34
621.4	2.719		611.4	65.63
621.6	2.711		611.6	65.15
621.8	2.69		611.8	65.16
622	2.67		612	64.52
622.2	2.658		612.2	63.78
622.4	2.648		612.4	62.82
622.6	2.651		612.6	61.96
622.8	2.64		612.8	60.69
623	2.626		613	60.53
623.2	2.609		613.2	59.16
623.4	2.589		613.4	59.41
623.6	2.575		613.6	57.61
623.8	2.574		613.8	57.33
624	2.561		614	56.45
624.2	2.559		614.2	55.83
624.4	2.531		614.4	55.05
624.6	2.516		614.6	55.04
624.8	2.511		614.8	54.14
625	2.512		615	53.72
625.2	2.511		615.2	52.69
625.4	2.499		615.4	52.52
625.6	2.478		615.6	51.86
625.8	2.449		615.8	51.6
626	2.443		616	51.42
626.2	2.427		616.2	50.66
626.4	2.42		616.4	50.74
626.6	2.424		616.6	50.26
626.8	2.422		616.8	50.07
627	2.403		617	50.3
627.2	2.394		617.2	49.26
627.4	2.383		617.4	49.11
627.6	2.386		617.6	48.4
627.8	2.369		617.8	49.13
628	2.372		618	48.39
628.2	2.359		618.2	48.57
628.4	2.35		618.4	47.58
628.6	2.345		618.6	47.61
628.8	2.339		618.8	46.57
629	2.336		619	47.12
629.2	2.322		619.2	46.81
629.4	2.314		619.4	45.89
629.6	2.294		619.6	44.82
629.8	2.281		619.8	44.92
630	2.261		620	43.8
630.2	2.255		620.2	43.24
630.4	2.265		620.4	42.28
630.6	2.26		620.6	42.51
630.8	2.264		620.8	41.85
631	2.253		621	41.5
631.2	2.247		621.2	40.57
631.4	2.25		621.4	40.46
631.6	2.238		621.6	39.62
631.8	2.231		621.8	39.45
632	2.217		622	38.6
632.2	2.199		622.2	38.9
632.4	2.193		622.4	38.7
632.6	2.19		622.6	38.65
632.8	2.193		622.8	37.9
633	2.198		623	37.99
633.2	2.184		623.2	37.29
633.4	2.181		623.4	37.3
633.6	2.167		623.6	37.06
633.8	2.152		623.8	37.55
634	2.145		624	37.57
634.2	2.134		624.2	38.58
634.4	2.152		624.4	38.08
634.6	2.144		624.6	38.95
634.8	2.15		624.8	39.62
635	2.17		625	40.15
635.2	2.169		625.2	41.53
635.4	2.155		625.4	42.67
635.6	2.146		625.6	44.09
635.8	2.151		625.8	46.16
636	2.153		626	48.56
636.2	2.148		626.2	51.54
636.4	2.154		626.4	53.96
636.6	2.134		626.6	57.49
636.8	2.127		626.8	60.91
637	2.124		627	65.57
637.2	2.138		627.2	69.09
637.4	2.125		627.4	74.76
637.6	2.138		627.6	80.8
637.8	2.145		627.8	86.25
638	2.151		628	93.16
638.2	2.133		628.2	102
638.4	2.129		628.4	109.4
638.6	2.128		628.6	118.8
638.8	2.124		628.8	128.5
639	2.127		629	141.9
639.2	2.132		629.2	151.9
639.4	2.135		629.4	164.7
639.6	2.14		629.6	176.5
639.8	2.138		629.8	194
640	2.139		630	210.8
640.2	2.145		630.2	231.3
640.4	2.144		630.4	246.6
640.6	2.142		630.6	271.6
640.8	2.142		630.8	291.1
641	2.158		631	321
641.2	2.174		631.2	344
641.4	2.182		631.4	377
641.6	2.175		631.6	405.9
641.8	2.19		631.8	445.6
642	2.219		632	480.4
642.2	2.225		632.2	525.5
642.4	2.228		632.4	564.5
642.6	2.227		632.6	607
642.8	2.243		632.8	647.6
643	2.246		633	702.3
643.2	2.267		633.2	751.6
643.4	2.284		633.4	810.5
643.6	2.321		633.6	873.3
643.8	2.356		633.8	934.1
644	2.402		634	998.7
644.2	2.467		634.2	1075
644.4	2.553		634.4	1148
644.6	2.651		634.6	1220
644.8	2.781		634.8	1306
645	2.933		635	1404
645.2	3.131		635.2	1487
645.4	3.363		635.4	1578
645.6	3.656		635.6	1649
645.8	3.959		635.8	1745
646	4.374		636	1844
646.2	4.827		636.2	1954
646.4	5.371		636.4	2039
646.6	5.963		636.6	2143
646.8	6.676		636.8	2235
647	7.444		637	2354
647.2	8.367		637.2	2456
647.4	9.334		637.4	2565
647.6	10.52		637.6	2689
647.8	11.85		637.8	2787
648	13.35		638	2920
648.2	14.94		638.2	3036
648.4	16.73		638.4	3131
648.6	18.61		638.6	3248
648.8	20.72		638.8	3388
649	22.92		639	3489
649.2	25.49		639.2	3598
649.4	28.19		639.4	3778
649.6	31.03		639.6	3879
649.8	34.02		639.8	4010
650	37.34		640	4125
650.2	40.74
650.4	44.45
650.6	48.27
650.8	52.51
651	56.89
651.2	61.58
651.4	66.11
651.6	71.17
651.8	76.05
652	81.49
652.2	87.16
652.4	93.22
652.6	99.29
652.8	106
653	112.9
653.2	120.2
653.4	127.7
653.6	136
653.8	144.6
654	154.5
654.2	164.8
654.4	176.1
654.6	187.5
654.8	199.9
655	212.6
655.2	226.7
655.4	241.7
655.6	258.2
655.8	275.6
656	294.6
656.2	313.9
656.4	334.6
656.6	355.7
656.8	378.7
657	402.2
657.2	427.9
657.4	454.4
657.6	482.8
657.8	510.8
658	540.2
658.2	570.2
658.4	601.2
658.6	632.8
658.8	666.1
659	699.5
659.2	733.6
659.4	766.3
659.6	800.1
659.8	833.1
660	867.1
660.2	900.3
660.4	933.7
660.6	966.5
660.8	998.9
661	1030
661.2	1060
661.4	1090
661.6	1118
661.8	1145
662	1172
662.2	1198
662.4	1223
662.6	1246
662.8	1266
663	1284
663.2	1301
663.4	1316
663.6	1331
663.8	1343
664	1353
664.2	1361
664.4	1367
664.6	1371
664.8	1374
665	1375
665.2	1374
665.4	1371
665.6	1365
665.8	1358
666	1348
666.2	1335
666.4	1319
666.6	1303
666.8	1285
667	1267
667.2	1246
667.4	1224
667.6	1199
667.8	1173
668	1145
668.2	1116
668.4	1085
668.6	1053
668.8	1019
669	984.1
669.2	948.4
669.4	913.7
669.6	877.1
669.8	840.3
670	802.4
670.2	764.6
670.4	725.7
670.6	688.6
670.8	651.2
671	615.9
671.2	579.8
671.4	545.2
671.6	510.1
671.8	475.9
672	441.8
672.2	410
672.4	379.4
672.6	350.9
672.8	322.6
673	296.1
673.2	270.2
673.4	245.9
673.6	222.6
673.8	201.5
674	181.4
674.2	163.3
674.4	146.2
674.6	130.7
674.8	116.1
675	102.8
675.2	90.63
675.4	79.92
675.6	70.36
675.8	61.89
676	54.19
676.2	47.4
676.4	41.19
676.6	35.75
676.8	30.94
677	26.87
677.2	23.31
677.4	20.27
677.6	17.54
677.8	15.2
678	13.19
678.2	11.45
678.4	9.945
678.6	8.703
678.8	7.611
679	6.733
679.2	5.944
679.4	5.303
679.6	4.728
679.8	4.218
680	3.786

## Sheet: Fig 2f
Fig 2f
p-Br-TRZ			Irradiated p-Br-TRZ
Wavelength (nm)	PL Intensity		Wavelength (nm)	PL Intensity
370	27.72		370	29.05
370.2	27.98		370.2	29.11
370.4	28.4		370.4	29.16
370.6	29.04		370.6	29.24
370.8	29.7		370.8	29.33
371	30.64		371	29.44
371.2	31.64		371.2	29.6
371.4	32.69		371.4	29.76
371.6	33.69		371.6	29.95
371.8	34.71		371.8	30.15
372	35.83		372	30.36
372.2	36.92		372.2	30.61
372.4	37.99		372.4	30.87
372.6	39.16		372.6	31.17
372.8	40.6		372.8	31.51
373	41.98		373	31.83
373.2	43.41		373.2	32.19
373.4	44.84		373.4	32.57
373.6	46.36		373.6	32.96
373.8	47.74		373.8	33.39
374	49.36		374	33.86
374.2	50.91		374.2	34.38
374.4	52.54		374.4	34.85
374.6	54.23		374.6	35.38
374.8	55.97		374.8	35.96
375	57.6		375	36.57
375.2	59.27		375.2	37.2
375.4	61.07		375.4	37.83
375.6	63.05		375.6	38.53
375.8	65		375.8	39.25
376	66.9		376	40.01
376.2	68.93		376.2	40.75
376.4	70.92		376.4	41.54
376.6	73.01		376.6	42.4
376.8	75.44		376.8	43.31
377	77.61		377	44.21
377.2	79.84		377.2	45.18
377.4	82.02		377.4	46.13
377.6	84.36		377.6	47.14
377.8	86.87		377.8	48.16
378	89.37		378	49.21
378.2	91.81		378.2	50.4
378.4	94.11		378.4	51.53
378.6	96.86		378.6	52.67
378.8	99.37		378.8	53.87
379	102.1		379	55.12
379.2	104.9		379.2	56.41
379.4	107.6		379.4	57.73
379.6	110.3		379.6	59.06
379.8	113		379.8	60.43
380	115.9		380	61.79
380.2	118.5		380.2	63.23
380.4	121.5		380.4	64.74
380.6	124.5		380.6	66.27
380.8	127.6		380.8	67.82
381	130.8		381	69.38
381.2	133.8		381.2	70.97
381.4	136.8		381.4	72.61
381.6	140.1		381.6	74.31
381.8	142.8		381.8	75.99
382	146.2		382	77.77
382.2	149.5		382.2	79.55
382.4	153		382.4	81.39
382.6	156.4		382.6	83.2
382.8	159.5		382.8	85.1
383	162.7		383	87.04
383.2	166.4		383.2	89.05
383.4	170.1		383.4	91.01
383.6	173.7		383.6	93.05
383.8	177.4		383.8	95.19
384	180.8		384	97.31
384.2	184.3		384.2	99.49
384.4	187.7		384.4	101.6
384.6	191.1		384.6	103.8
384.8	194.6		384.8	106.1
385	198.2		385	108.3
385.2	201.6		385.2	110.5
385.4	204.9		385.4	112.9
385.6	209		385.6	115.2
385.8	212.7		385.8	117.5
386	216.3		386	119.9
386.2	220.1		386.2	122.3
386.4	224.2		386.4	124.7
386.6	227.8		386.6	127.1
386.8	231.5		386.8	129.7
387	235.5		387	132.2
387.2	239.7		387.2	134.8
387.4	243.8		387.4	137.3
387.6	247.6		387.6	139.9
387.8	251.1		387.8	142.5
388	254.5		388	145
388.2	257.9		388.2	147.6
388.4	262.1		388.4	150.3
388.6	266.3		388.6	152.9
388.8	270.5		388.8	155.5
389	274.5		389	158
389.2	278.6		389.2	160.7
389.4	282.7		389.4	163.5
389.6	286.3		389.6	166.2
389.8	290.5		389.8	168.9
390	294.7		390	171.5
390.2	298.8		390.2	174.2
390.4	303.3		390.4	177
390.6	307.4		390.6	179.7
390.8	311.2		390.8	182.5
391	315.3		391	185.2
391.2	319.4		391.2	187.9
391.4	323.5		391.4	190.7
391.6	328.1		391.6	193.4
391.8	332.3		391.8	196.2
392	336.6		392	198.9
392.2	340.8		392.2	201.6
392.4	344.3		392.4	204.4
392.6	348.2		392.6	207.1
392.8	352.3		392.8	209.8
393	357.1		393	212.5
393.2	361.4		393.2	215.2
393.4	365.8		393.4	217.9
393.6	369.5		393.6	220.6
393.8	373.5		393.8	223.3
394	377.7		394	225.9
394.2	381.7		394.2	228.6
394.4	386.3		394.4	231.3
394.6	390.1		394.6	233.9
394.8	394.1		394.8	236.6
395	398.1		395	239.2
395.2	402.3		395.2	241.9
395.4	406		395.4	244.5
395.6	410		395.6	247.1
395.8	413.5		395.8	249.6
396	417.6		396	252.1
396.2	421.9		396.2	254.7
396.4	426		396.4	257.2
396.6	429.8		396.6	259.7
396.8	433.2		396.8	262.1
397	436.4		397	264.6
397.2	440.1		397.2	267
397.4	443.3		397.4	269.3
397.6	447		397.6	271.7
397.8	450.3		397.8	274.1
398	453.4		398	276.4
398.2	456.4		398.2	278.7
398.4	459		398.4	281
398.6	462.8		398.6	283.3
398.8	466		398.8	285.5
399	468.9		399	287.8
399.2	472.5		399.2	289.9
399.4	475.4		399.4	292.1
399.6	478.4		399.6	294.4
399.8	481.7		399.8	296.4
400	485.2		400	298.6
400.2	487.9		400.2	300.6
400.4	490.6		400.4	302.5
400.6	493.7		400.6	304.5
400.8	496.9		400.8	306.5
401	499.1		401	308.5
401.2	502.2		401.2	310.5
401.4	505.2		401.4	312.5
401.6	508		401.6	314.4
401.8	510.7		401.8	316.3
402	513.3		402	318.2
402.2	515.8		402.2	320.1
402.4	518.9		402.4	321.8
402.6	521.6		402.6	323.6
402.8	524.4		402.8	325.3
403	526.2		403	327.1
403.2	527.6		403.2	328.8
403.4	529		403.4	330.5
403.6	531.5		403.6	332.1
403.8	533.4		403.8	333.8
404	536.2		404	335.5
404.2	538.4		404.2	337.1
404.4	540.4		404.4	338.7
404.6	542.4		404.6	340.3
404.8	544.4		404.8	341.7
405	546.5		405	343.2
405.2	548		405.2	344.6
405.4	550.3		405.4	346
405.6	551.7		405.6	347.5
405.8	552.6		405.8	348.9
406	554.1		406	350.3
406.2	555.8		406.2	351.6
406.4	557		406.4	352.9
406.6	558.4		406.6	354.2
406.8	560.1		406.8	355.5
407	561.7		407	356.7
407.2	562.4		407.2	358
407.4	563.4		407.4	359.2
407.6	564.7		407.6	360.5
407.8	566.3		407.8	361.5
408	567.7		408	362.7
408.2	568.6		408.2	363.8
408.4	569.2		408.4	364.8
408.6	569.7		408.6	365.9
408.8	569.9		408.8	366.9
409	569.5		409	368.1
409.2	570.1		409.2	369.1
409.4	571.6		409.4	370.1
409.6	572.4		409.6	371
409.8	573.5		409.8	372.1
410	573.4		410	372.9
410.2	573.7		410.2	373.9
410.4	573.9		410.4	374.7
410.6	574.1		410.6	375.5
410.8	574.7		410.8	376.3
411	575.8		411	377
411.2	576.3		411.2	377.8
411.4	576.4		411.4	378.5
411.6	576.4		411.6	379.2
411.8	576.6		411.8	379.9
412	576.3		412	380.6
412.2	576.1		412.2	381.3
412.4	576.9		412.4	382
412.6	577.1		412.6	382.6
412.8	577.3		412.8	383.3
413	577.8		413	383.8
413.2	577.7		413.2	384.4
413.4	577.3		413.4	384.9
413.6	575.8		413.6	385.4
413.8	575.6		413.8	385.9
414	575.2		414	386.3
414.2	575.1		414.2	386.7
414.4	575.1		414.4	387.1
414.6	575		414.6	387.5
414.8	575.1		414.8	387.9
415	574.1		415	388.3
415.2	573.6		415.2	388.7
415.4	573.9		415.4	389
415.6	574		415.6	389.3
415.8	573.5		415.8	389.6
416	572.9		416	389.9
416.2	572.3		416.2	390.1
416.4	571.1		416.4	390.3
416.6	570.5		416.6	390.6
416.8	569.9		416.8	390.8
417	569.3		417	390.9
417.2	568.9		417.2	391.1
417.4	568.5		417.4	391.2
417.6	568.3		417.6	391.3
417.8	567.4		417.8	391.4
418	566.3		418	391.4
418.2	565.6		418.2	391.3
418.4	564.9		418.4	391.2
418.6	564.9		418.6	391.2
418.8	564.5		418.8	391.2
419	563.6		419	391.1
419.2	561.9		419.2	391
419.4	560.3		419.4	390.9
419.6	559.3		419.6	390.8
419.8	559.2		419.8	390.7
420	559.2		420	390.5
420.2	558.7		420.2	390.3
420.4	557.3		420.4	390.1
420.6	555		420.6	389.9
420.8	553.5		420.8	389.7
421	552.2		421	389.5
421.2	552.1		421.2	389.2
421.4	552		421.4	388.9
421.6	550.8		421.6	388.7
421.8	549.9		421.8	388.4
422	548		422	388.1
422.2	547		422.2	387.8
422.4	545.7		422.4	387.5
422.6	545.1		422.6	387.2
422.8	543.9		422.8	386.8
423	543.4		423	386.3
423.2	542.3		423.2	385.9
423.4	540.5		423.4	385.5
423.6	539.5		423.6	385.1
423.8	538.4		423.8	384.6
424	537.1		424	384.2
424.2	536.2		424.2	383.7
424.4	534.9		424.4	383.1
424.6	532.9		424.6	382.7
424.8	531.7		424.8	382.2
425	530.2		425	381.7
425.2	528.5		425.2	381.2
425.4	526.7		425.4	380.7
425.6	525.3		425.6	380.1
425.8	524.5		425.8	379.5
426	522.8		426	378.9
426.2	521.7		426.2	378.3
426.4	520.3		426.4	377.7
426.6	518.7		426.6	377.1
426.8	517.2		426.8	376.6
427	516.1		427	376
427.2	515		427.2	375.4
427.4	513.2		427.4	374.8
427.6	511.5		427.6	374.2
427.8	509.6		427.8	373.5
428	507.9		428	372.9
428.2	506.7		428.2	372.3
428.4	504.4		428.4	371.6
428.6	502.6		428.6	370.9
428.8	501		428.8	370.2
429	499.4		429	369.5
429.2	498.3		429.2	368.7
429.4	497.2		429.4	367.9
429.6	495.5		429.6	367.2
429.8	493.5		429.8	366.4
430	491.9		430	365.7
430.2	491		430.2	364.9
430.4	489.8		430.4	364.1
430.6	488		430.6	363.3
430.8	486.4		430.8	362.5
431	483.6		431	361.8
431.2	481.6		431.2	360.9
431.4	479.6		431.4	360.2
431.6	478.2		431.6	359.3
431.8	476.8		431.8	358.6
432	475.1		432	357.8
432.2	473.2		432.2	357
432.4	471.1		432.4	356.1
432.6	469.7		432.6	355.2
432.8	468.1		432.8	354.4
433	466.8		433	353.6
433.2	464.7		433.2	352.8
433.4	462.8		433.4	351.9
433.6	460.5		433.6	351.2
433.8	458.5		433.8	350.4
434	456.7		434	349.5
434.2	455.2		434.2	348.6
434.4	453.5		434.4	347.7
434.6	451.9		434.6	346.8
434.8	450.6		434.8	345.9
435	448.5		435	345
435.2	446.4		435.2	344.1
435.4	444.4		435.4	343.3
435.6	442.4		435.6	342.4
435.8	440.8		435.8	341.5
436	438.8		436	340.7
436.2	436.6		436.2	339.8
436.4	434.3		436.4	338.8
436.6	432.5		436.6	338
436.8	431		436.8	337.1
437	429.5		437	336.2
437.2	427.3		437.2	335.3
437.4	425.7		437.4	334.4
437.6	423.7		437.6	333.5
437.8	421.6		437.8	332.6
438	419.3		438	331.7
438.2	417.6		438.2	330.8
438.4	415.9		438.4	329.9
438.6	413.9		438.6	329
438.8	411.8		438.8	328.1
439	409.9		439	327.3
439.2	408.3		439.2	326.4
439.4	406.5		439.4	325.5
439.6	404.7		439.6	324.6
439.8	402.7		439.8	323.7
440	401.1		440	322.8
440.2	398.1		440.2	321.9
440.4	396.1		440.4	320.9
440.6	394.3		440.6	320.1
440.8	392.5		440.8	319.2
441	391.1		441	318.3
441.2	389.8		441.2	317.5
441.4	387.5		441.4	316.6
441.6	385.4		441.6	315.7
441.8	383.2		441.8	314.8
442	381.2		442	313.8
442.2	379		442.2	312.9
442.4	377.3		442.4	311.9
442.6	375.7		442.6	311
442.8	373.8		442.8	310.1
443	371.6		443	309.2
443.2	369.3		443.2	308.4
443.4	367.2		443.4	307.4
443.6	365.2		443.6	306.5
443.8	363.1		443.8	305.5
444	361.1		444	304.5
444.2	359.1		444.2	303.6
444.4	357		444.4	302.7
444.6	354.8		444.6	301.8
444.8	352.6		444.8	300.8
445	350.8		445	299.8
445.2	348.7		445.2	298.8
445.4	347		445.4	297.8
445.6	345.1		445.6	296.8
445.8	343		445.8	296
446	341		446	295
446.2	338.8		446.2	294
446.4	337		446.4	293
446.6	335.1		446.6	292.1
446.8	333.4		446.8	291.1
447	332		447	290.2
447.2	330.6		447.2	289.2
447.4	328.8		447.4	288.2
447.6	326.6		447.6	287.2
447.8	324.4		447.8	286.3
448	322.4		448	285.4
448.2	320.3		448.2	284.4
448.4	318.9		448.4	283.5
448.6	317.3		448.6	282.5
448.8	315.8		448.8	281.6
449	313.7		449	280.7
449.2	311.5		449.2	279.8
449.4	309.7		449.4	279
449.6	308.2		449.6	278
449.8	306.5		449.8	277.1
450	304.5		450	276.2
450.2	302.8		450.2	275.3
450.4	301.1		450.4	274.4
450.6	298.9		450.6	273.5
450.8	296.9		450.8	272.5
451	295.3		451	271.5
451.2	293.5		451.2	270.7
451.4	292.1		451.4	269.8
451.6	290.4		451.6	268.9
451.8	289		451.8	268
452	287.3		452	267.1
452.2	285.3		452.2	266.2
452.4	283.5		452.4	265.3
452.6	281.8		452.6	264.4
452.8	280.1		452.8	263.5
453	278.2		453	262.6
453.2	276.1		453.2	261.7
453.4	274.7		453.4	260.9
453.6	273.1		453.6	260
453.8	271.2		453.8	259.2
454	269.5		454	258.4
454.2	267.9		454.2	257.5
454.4	266.1		454.4	256.6
454.6	264.1		454.6	255.6
454.8	262.4		454.8	254.8
455	260.9		455	253.9
455.2	259.2		455.2	253
455.4	257.7		455.4	252.1
455.6	256.2		455.6	251.2
455.8	254.2		455.8	250.4
456	252.3		456	249.5
456.2	250.5		456.2	248.6
456.4	248.8		456.4	247.7
456.6	247.3		456.6	246.9
456.8	246		456.8	246.1
457	244.2		457	245.2
457.2	242.7		457.2	244.3
457.4	241.2		457.4	243.5
457.6	239.6		457.6	242.6
457.8	237.7		457.8	241.8
458	236.1		458	240.8
458.2	234.3		458.2	240
458.4	232.7		458.4	239.2
458.6	231.1		458.6	238.4
458.8	229.5		458.8	237.6
459	228.2		459	236.8
459.2	226.7		459.2	236
459.4	225.3		459.4	235.2
459.6	223.9		459.6	234.4
459.8	222.4		459.8	233.6
460	220.8		460	232.8
460.2	219.5		460.2	232.1
460.4	217.9		460.4	231.3
460.6	216.7		460.6	230.5
460.8	215.3		460.8	229.7
461	213.6		461	228.9
461.2	212		461.2	228.1
461.4	210.4		461.4	227.3
461.6	209.3		461.6	226.5
461.8	207.9		461.8	225.7
462	206.4		462	224.9
462.2	204.9		462.2	224.2
462.4	203.4		462.4	223.4
462.6	201.7		462.6	222.6
462.8	200		462.8	221.8
463	198.8		463	221
463.2	197.5		463.2	220.3
463.4	196.1		463.4	219.5
463.6	195.1		463.6	218.8
463.8	193.5		463.8	217.9
464	192		464	217.2
464.2	190.6		464.2	216.5
464.4	189.3		464.4	215.7
464.6	187.9		464.6	214.9
464.8	186.7		464.8	214.3
465	185.3		465	213.5
465.2	184.1		465.2	212.8
465.4	182.5		465.4	212.1
465.6	181.1		465.6	211.3
465.8	180		465.8	210.6
466	178.8		466	209.9
466.2	177.7		466.2	209.2
466.4	176.5		466.4	208.6
466.6	175.2		466.6	207.9
466.8	174		466.8	207.3
467	172.7		467	206.7
467.2	171.5		467.2	205.9
467.4	170.2		467.4	205.2
467.6	168.8		467.6	204.6
467.8	167.4		467.8	204
468	166.4		468	203.3
468.2	165		468.2	202.6
468.4	163.9		468.4	201.9
468.6	162.9		468.6	201.3
468.8	161.7		468.8	200.6
469	160.5		469	200
469.2	159.2		469.2	199.4
469.4	157.8		469.4	198.7
469.6	156.8		469.6	198.1
469.8	155.9		469.8	197.6
470	154.8		470	197
470.2	154		470.2	196.4
470.4	152.7		470.4	195.8
470.6	151.3		470.6	195.2
470.8	150		470.8	194.6
471	148.7		471	194
471.2	147.5		471.2	193.3
471.4	146.4		471.4	192.7
471.6	145.4		471.6	192.2
471.8	144.2		471.8	191.6
472	143.1		472	191
472.2	142.2		472.2	190.5
472.4	141.2		472.4	189.9
472.6	140.1		472.6	189.4
472.8	139.3		472.8	188.8
473	138.1		473	188.3
473.2	136.9		473.2	187.7
473.4	135.9		473.4	187.2
473.6	134.8		473.6	186.6
473.8	133.8		473.8	186.1
474	132.7		474	185.6
474.2	131.9		474.2	185.1
474.4	131		474.4	184.7
474.6	130.1		474.6	184.2
474.8	129		474.8	183.7
475	127.9		475	183.2
475.2	126.6		475.2	182.8
475.4	125.3		475.4	182.3
475.6	124.4		475.6	181.9
475.8	123.8		475.8	181.4
476	122.8		476	181
476.2	122		476.2	180.5
476.4	121		476.4	180.1
476.6	119.8		476.6	179.6
476.8	118.9		476.8	179.2
477	118.2		477	178.8
477.2	117.4		477.2	178.4
477.4	116.7		477.4	178
477.6	115.9		477.6	177.6
477.8	115		477.8	177.2
478	113.8		478	176.9
478.2	112.8		478.2	176.5
478.4	112		478.4	176.2
478.6	111.4		478.6	175.8
478.8	110.8		478.8	175.4
479	110.1		479	175.1
479.2	109.4		479.2	174.8
479.4	108.5		479.4	174.5
479.6	107.6		479.6	174.2
479.8	107		479.8	173.8
480	106.2		480	173.5
480.2	105.4		480.2	173.2
480.4	104.6		480.4	172.9
480.6	104		480.6	172.7
480.8	103.2		480.8	172.4
481	102.2		481	172.1
481.2	101.5		481.2	171.9
481.4	101		481.4	171.7
481.6	100.3		481.6	171.5
481.8	99.43		481.8	171.3
482	98.84		482	171.1
482.2	98.24		482.2	170.9
482.4	97.39		482.4	170.8
482.6	96.66		482.6	170.5
482.8	95.84		482.8	170.4
483	95.39		483	170.2
483.2	94.78		483.2	170.1
483.4	94.21		483.4	170
483.6	93.67		483.6	169.8
483.8	92.94		483.8	169.7
484	92.17		484	169.7
484.2	91.34		484.2	169.5
484.4	90.86		484.4	169.4
484.6	90.2		484.6	169.3
484.8	89.38		484.8	169.2
485	88.76		485	169.1
485.2	88.04		485.2	169
485.4	87.58		485.4	168.9
485.6	86.84		485.6	168.9
485.8	86.25		485.8	168.8
486	85.51		486	168.7
486.2	84.68		486.2	168.7
486.4	84.14		486.4	168.6
486.6	83.56		486.6	168.6
486.8	83.08		486.8	168.5
487	82.64		487	168.6
487.2	81.88		487.2	168.6
487.4	81.42		487.4	168.6
487.6	80.85		487.6	168.5
487.8	80.44		487.8	168.5
488	79.63		488	168.5
488.2	79		488.2	168.6
488.4	78.26		488.4	168.6
488.6	77.67		488.6	168.7
488.8	77.01		488.8	168.7
489	76.57		489	168.8
489.2	76		489.2	168.9
489.4	75.5		489.4	169
489.6	74.95		489.6	169.1
489.8	74.43		489.8	169.2
490	74.15		490	169.4
490.2	73.65		490.2	169.4
490.4	73.09		490.4	169.5
490.6	72.55		490.6	169.6
490.8	71.92		490.8	169.8
491	71.56		491	169.9
491.2	71.07		491.2	170.1
491.4	70.55		491.4	170.3
491.6	69.8		491.6	170.5
491.8	69.29		491.8	170.6
492	68.76		492	170.8
492.2	68.48		492.2	171
492.4	68.02		492.4	171.2
492.6	67.49		492.6	171.5
492.8	66.83		492.8	171.7
493	66.29		493	172
493.2	65.77		493.2	172.3
493.4	65.28		493.4	172.5
493.6	64.89		493.6	172.8
493.8	64.44		493.8	173
494	64.06		494	173.3
494.2	63.48		494.2	173.6
494.4	62.94		494.4	173.9
494.6	62.42		494.6	174.3
494.8	61.96		494.8	174.6
495	61.4		495	174.9
495.2	61.11		495.2	175.2
495.4	60.72		495.4	175.5
495.6	60.16		495.6	175.9
495.8	59.67		495.8	176.2
496	59.21		496	176.5
496.2	58.69		496.2	176.8
496.4	58.25		496.4	177.2
496.6	57.79		496.6	177.6
496.8	57.51		496.8	177.9
497	57.13		497	178.3
497.2	56.71		497.2	178.6
497.4	56.27		497.4	179
497.6	55.85		497.6	179.4
497.8	55.29		497.8	179.7
498	54.94		498	180.1
498.2	54.51		498.2	180.6
498.4	53.97		498.4	181
498.6	53.69		498.6	181.4
498.8	53.33		498.8	181.8
499	52.86		499	182.2
499.2	52.48		499.2	182.6
499.4	52.04		499.4	183.1
499.6	51.61		499.6	183.5
499.8	51.18		499.8	184
500	50.89		500	184.4
500.2	50.44		500.2	184.9
500.4	50.1		500.4	185.3
500.6	49.77		500.6	185.9
500.8	49.33		500.8	186.3
501	48.94		501	186.7
501.2	48.53		501.2	187.2
501.4	48.15		501.4	187.6
501.6	47.79		501.6	188.1
501.8	47.52		501.8	188.5
502	47.2		502	189.1
502.2	46.84		502.2	189.6
502.4	46.51		502.4	190.1
502.6	46.02		502.6	190.6
502.8	45.61		502.8	191.1
503	45.31		503	191.6
503.2	44.98		503.2	192.1
503.4	44.67		503.4	192.7
503.6	44.31		503.6	193.2
503.8	43.9		503.8	193.7
504	43.57		504	194.2
504.2	43.12		504.2	194.8
504.4	42.76		504.4	195.4
504.6	42.47		504.6	195.9
504.8	42.21		504.8	196.5
505	41.85		505	197
505.2	41.44		505.2	197.5
505.4	41.01		505.4	198.1
505.6	40.7		505.6	198.6
505.8	40.54		505.8	199.2
506	40.24		506	199.8
506.2	39.95		506.2	200.4
506.4	39.55		506.4	201
506.6	39.3		506.6	201.5
506.8	38.95		506.8	202.1
507	38.51		507	202.7
507.2	38.29		507.2	203.2
507.4	38.1		507.4	203.9
507.6	37.71		507.6	204.5
507.8	37.46		507.8	205
508	37.21		508	205.6
508.2	36.9		508.2	206.1
508.4	36.61		508.4	206.7
508.6	36.3		508.6	207.2
508.8	36.04		508.8	207.8
509	35.65		509	208.4
509.2	35.48		509.2	208.9
509.4	35.17		509.4	209.5
509.6	34.78		509.6	210
509.8	34.5		509.8	210.6
510	34.32		510	211.2
510.2	34.09		510.2	211.7
510.4	33.82		510.4	212.3
510.6	33.46		510.6	212.9
510.8	33.23		510.8	213.5
511	33.05		511	214.1
511.2	32.74		511.2	214.7
511.4	32.35		511.4	215.3
511.6	32.1		511.6	215.9
511.8	31.88		511.8	216.5
512	31.72		512	217
512.2	31.49		512.2	217.7
512.4	31.16		512.4	218.2
512.6	31.06		512.6	218.7
512.8	30.68		512.8	219.3
513	30.42		513	219.9
513.2	30.09		513.2	220.5
513.4	29.92		513.4	221.1
513.6	29.8		513.6	221.7
513.8	29.57		513.8	222.3
514	29.34		514	222.8
514.2	29.1		514.2	223.4
514.4	28.89		514.4	224
514.6	28.65		514.6	224.6
514.8	28.44		514.8	225.2
515	28.09		515	225.8
515.2	27.85		515.2	226.4
515.4	27.68		515.4	227
515.6	27.51		515.6	227.5
515.8	27.35		515.8	228.1
516	27.19		516	228.7
516.2	26.96		516.2	229.2
516.4	26.73		516.4	229.8
516.6	26.51		516.6	230.3
516.8	26.36		516.8	230.9
517	26.1		517	231.5
517.2	25.89		517.2	232
517.4	25.79		517.4	232.5
517.6	25.53		517.6	233.1
517.8	25.38		517.8	233.6
518	25.23		518	234.2
518.2	24.96		518.2	234.8
518.4	24.7		518.4	235.3
518.6	24.6		518.6	235.8
518.8	24.46		518.8	236.4
519	24.24		519	236.9
519.2	24.11		519.2	237.4
519.4	23.95		519.4	237.9
519.6	23.73		519.6	238.4
519.8	23.68		519.8	238.9
520	23.52		520	239.4
520.2	23.22		520.2	240
520.4	23.08		520.4	240.6
520.6	22.78		520.6	241.1
520.8	22.69		520.8	241.6
521	22.49		521	242.1
521.2	22.29		521.2	242.7
521.4	22.14		521.4	243.1
521.6	22.05		521.6	243.6
521.8	21.87		521.8	244
522	21.71		522	244.5
522.2	21.54		522.2	245
522.4	21.38		522.4	245.5
522.6	21.22		522.6	245.9
522.8	21.12		522.8	246.4
523	20.99		523	246.9
523.2	20.81		523.2	247.4
523.4	20.58		523.4	247.8
523.6	20.35		523.6	248.3
523.8	20.26		523.8	248.7
524	20.1		524	249
524.2	19.93		524.2	249.4
524.4	19.76		524.4	249.8
524.6	19.6		524.6	250.2
524.8	19.53		524.8	250.7
525	19.45		525	251.1
525.2	19.28		525.2	251.5
525.4	19.19		525.4	251.9
525.6	19.03		525.6	252.3
525.8	18.96		525.8	252.7
526	18.72		526	253.1
526.2	18.6		526.2	253.5
526.4	18.47		526.4	253.9
526.6	18.32		526.6	254.2
526.8	18.18		526.8	254.6
527	18.05		527	255
527.2	17.88		527.2	255.3
527.4	17.76		527.4	255.7
527.6	17.66		527.6	256.1
527.8	17.57		527.8	256.4
528	17.53		528	256.8
528.2	17.35		528.2	257.1
528.4	17.23		528.4	257.5
528.6	17.16		528.6	257.8
528.8	17.09		528.8	258.1
529	16.97		529	258.4
529.2	16.86		529.2	258.8
529.4	16.71		529.4	259.2
529.6	16.59		529.6	259.4
529.8	16.43		529.8	259.7
530	16.26		530	260
530.2	16.01		530.2	260.3
530.4	15.91		530.4	260.6
530.6	15.87		530.6	260.9
530.8	15.78		530.8	261.2
531	15.65		531	261.4
531.2	15.54		531.2	261.7
531.4	15.45		531.4	261.9
531.6	15.35		531.6	262.1
531.8	15.19		531.8	262.3
532	15.08		532	262.6
532.2	14.99		532.2	262.9
532.4	14.88		532.4	263.1
532.6	14.89		532.6	263.4
532.8	14.81		532.8	263.6
533	14.67		533	263.8
533.2	14.53		533.2	264.1
533.4	14.43		533.4	264.4
533.6	14.37		533.6	264.6
533.8	14.29		533.8	264.9
534	14.17		534	265.1
534.2	14.07		534.2	265.2
534.4	14.01		534.4	265.4
534.6	13.89		534.6	265.6
534.8	13.76		534.8	265.9
535	13.63		535	266.1
535.2	13.58		535.2	266.3
535.4	13.51		535.4	266.5
535.6	13.4		535.6	266.7
535.8	13.41		535.8	266.8
536	13.35		536	267
536.2	13.21		536.2	267.1
536.4	13.12		536.4	267.2
536.6	13.06		536.6	267.4
536.8	13.05		536.8	267.5
537	13.02		537	267.7
537.2	12.88		537.2	267.8
537.4	12.77		537.4	267.9
537.6	12.75		537.6	268
537.8	12.65		537.8	268.2
538	12.57		538	268.3
538.2	12.51		538.2	268.4
538.4	12.49		538.4	268.5
538.6	12.36		538.6	268.6
538.8	12.31		538.8	268.7
539	12.19		539	268.8
539.2	12.11		539.2	268.8
539.4	12.08		539.4	268.9
539.6	12.03		539.6	268.9
539.8	11.93		539.8	268.9
540	11.84		540	269
540.2	11.71		540.2	269
540.4	11.71		540.4	269
540.6	11.63		540.6	269.1
540.8	11.5		540.8	269.1
541	11.44		541	269.1
541.2	11.35		541.2	269.1
541.4	11.3		541.4	269.1
541.6	11.23		541.6	269.2
541.8	11.18		541.8	269.2
542	11.08		542	269.1
542.2	11.03		542.2	269.2
542.4	10.93		542.4	269.1
542.6	10.88		542.6	269.2
542.8	10.84		542.8	269.2
543	10.7		543	269.1
543.2	10.68		543.2	269
543.4	10.54		543.4	269
543.6	10.5		543.6	269
543.8	10.5		543.8	268.9
544	10.47		544	268.8
544.2	10.4		544.2	268.8
544.4	10.33		544.4	268.6
544.6	10.27		544.6	268.5
544.8	10.24		544.8	268.5
545	10.24		545	268.4
545.2	10.14		545.2	268.3
545.4	10.07		545.4	268.1
545.6	9.983		545.6	268
545.8	9.886		545.8	267.9
546	9.849		546	267.8
546.2	9.791		546.2	267.7
546.4	9.678		546.4	267.6
546.6	9.599		546.6	267.4
546.8	9.549		546.8	267.2
547	9.497		547	267.1
547.2	9.421		547.2	267
547.4	9.366		547.4	266.8
547.6	9.312		547.6	266.7
547.8	9.294		547.8	266.5
548	9.301		548	266.4
548.2	9.234		548.2	266.3
548.4	9.136		548.4	266.1
548.6	9.13		548.6	265.9
548.8	9.1		548.8	265.7
549	9.033		549	265.5
549.2	8.983		549.2	265.3
549.4	8.942		549.4	265.1
549.6	8.891		549.6	264.9
549.8	8.862		549.8	264.6
550	8.82		550	264.4
550.2	8.754		550.2	264.3
550.4	8.638		550.4	264.1
550.6	8.617		550.6	263.9
550.8	8.533		550.8	263.7
551	8.522		551	263.4
551.2	8.493		551.2	263.1
551.4	8.439		551.4	262.9
551.6	8.381		551.6	262.7
551.8	8.377		551.8	262.4
552	8.292		552	262.1
552.2	8.251		552.2	261.8
552.4	8.231		552.4	261.6
552.6	8.207		552.6	261.3
552.8	8.176		552.8	260.9
553	8.096		553	260.6
553.2	8.004		553.2	260.3
553.4	7.93		553.4	260
553.6	7.951		553.6	259.8
553.8	7.867		553.8	259.4
554	7.8		554	259
554.2	7.755		554.2	258.7
554.4	7.711		554.4	258.3
554.6	7.654		554.6	258
554.8	7.626		554.8	257.7
555	7.591		555	257.3
555.2	7.598		555.2	257
555.4	7.518		555.4	256.6
555.6	7.484		555.6	256.3
555.8	7.421		555.8	255.9
556	7.327		556	255.5
556.2	7.284		556.2	255.1
556.4	7.247		556.4	254.7
556.6	7.199		556.6	254.3
556.8	7.13		556.8	254
557	7.079		557	253.6
557.2	7.052		557.2	253.2
557.4	7.083		557.4	252.8
557.6	7.078		557.6	252.5
557.8	7.018		557.8	252.1
558	6.955		558	251.7
558.2	6.951		558.2	251.3
558.4	6.894		558.4	250.9
558.6	6.83		558.6	250.4
558.8	6.77		558.8	250
559	6.694		559	249.5
559.2	6.661		559.2	249.1
559.4	6.654		559.4	248.6
559.6	6.625		559.6	248.2
559.8	6.612		559.8	247.7
560	6.594		560	247.2
560.2	6.575		560.2	246.7
560.4	6.533		560.4	246.3
560.6	6.467		560.6	245.8
560.8	6.466		560.8	245.3
561	6.433		561	244.9
561.2	6.388		561.2	244.4
561.4	6.393		561.4	243.8
561.6	6.305		561.6	243.3
561.8	6.276		561.8	242.9
562	6.201		562	242.3
562.2	6.2		562.2	241.8
562.4	6.128		562.4	241.2
562.6	6.083		562.6	240.7
562.8	6.051		562.8	240.1
563	6.059		563	239.6
563.2	6.001		563.2	239.1
563.4	5.998		563.4	238.5
563.6	5.928		563.6	238
563.8	5.924		563.8	237.4
564	5.915		564	236.9
564.2	5.928		564.2	236.4
564.4	5.828		564.4	235.8
564.6	5.805		564.6	235.3
564.8	5.798		564.8	234.8
565	5.736		565	234.3
565.2	5.723		565.2	233.7
565.4	5.661		565.4	233.1
565.6	5.657		565.6	232.6
565.8	5.639		565.8	232
566	5.539		566	231.4
566.2	5.506		566.2	230.8
566.4	5.505		566.4	230.2
566.6	5.464		566.6	229.6
566.8	5.432		566.8	229
567	5.458		567	228.4
567.2	5.422		567.2	227.8
567.4	5.36		567.4	227.2
567.6	5.302		567.6	226.6
567.8	5.247		567.8	226
568	5.286		568	225.4
568.2	5.249		568.2	224.7
568.4	5.207		568.4	224.1
568.6	5.226		568.6	223.4
568.8	5.18		568.8	222.7
569	5.161		569	222.1
569.2	5.089		569.2	221.4
569.4	5.062		569.4	220.7
569.6	4.975		569.6	220
569.8	4.973		569.8	219.3
570	4.949		570	218.7
570.2	4.915		570.2	218
570.4	4.851		570.4	217.4
570.6	4.805		570.6	216.6
570.8	4.812		570.8	215.9
571	4.791		571	215.2
571.2	4.725		571.2	214.5
571.4	4.713		571.4	213.7
571.6	4.638		571.6	213
571.8	4.632		571.8	212.2
572	4.608		572	211.5
572.2	4.604		572.2	210.7
572.4	4.553		572.4	210
572.6	4.533		572.6	209.3
572.8	4.486		572.8	208.5
573	4.443		573	207.6
573.2	4.417		573.2	206.9
573.4	4.391		573.4	206.1
573.6	4.346		573.6	205.3
573.8	4.313		573.8	204.6
574	4.321		574	203.8
574.2	4.299		574.2	203
574.4	4.29		574.4	202.2
574.6	4.274		574.6	201.4
574.8	4.224		574.8	200.6
575	4.153		575	199.7
575.2	4.113		575.2	198.9
575.4	4.044		575.4	198.1
575.6	4.007		575.6	197.2
575.8	3.998		575.8	196.3
576	3.969		576	195.5
576.2	3.927		576.2	194.7
576.4	3.913		576.4	193.8
576.6	3.898		576.6	193
576.8	3.843		576.8	192.1
577	3.821		577	191.2
577.2	3.791		577.2	190.3
577.4	3.734		577.4	189.4
577.6	3.731		577.6	188.5
577.8	3.724		577.8	187.6
578	3.718		578	186.7
578.2	3.677		578.2	185.9
578.4	3.622		578.4	184.9
578.6	3.593		578.6	184
578.8	3.554		578.8	183.1
579	3.516		579	182.2
579.2	3.473		579.2	181.3
579.4	3.478		579.4	180.4
579.6	3.418		579.6	179.4
579.8	3.362		579.8	178.5
580	3.344		580	177.5
580.2	3.312		580.2	176.7
580.4	3.277		580.4	175.7
580.6	3.262		580.6	174.8
580.8	3.233		580.8	173.8
581	3.17		581	172.8
581.2	3.133		581.2	171.8
581.4	3.149		581.4	170.8
581.6	3.108		581.6	169.9
581.8	3.069		581.8	168.9
582	3.051		582	167.9
582.2	3.02		582.2	167
582.4	3.001		582.4	166
582.6	2.936		582.6	165
582.8	2.909		582.8	164
583	2.92		583	163
583.2	2.879		583.2	162
583.4	2.846		583.4	161
583.6	2.835		583.6	160
583.8	2.869		583.8	159
584	2.841		584	158
584.2	2.791		584.2	157
584.4	2.743		584.4	156
584.6	2.706		584.6	155
584.8	2.681		584.8	154
585	2.622		585	153
585.2	2.583		585.2	152.1
585.4	2.563		585.4	151.1
585.6	2.553		585.6	150.1
585.8	2.543		585.8	149.1
586	2.54		586	148
586.2	2.529		586.2	147
586.4	2.478		586.4	146
586.6	2.49		586.6	145.1
586.8	2.444		586.8	144.1
587	2.421		587	143
587.2	2.387		587.2	142
587.4	2.375		587.4	141
587.6	2.316		587.6	140
587.8	2.272		587.8	139
588	2.255		588	137.9
588.2	2.256		588.2	136.9
588.4	2.234		588.4	135.9
588.6	2.232		588.6	134.9
588.8	2.193		588.8	133.9
589	2.151		589	132.9
589.2	2.111		589.2	131.9
589.4	2.1		589.4	131
589.6	2.085		589.6	129.9
589.8	2.071		589.8	128.9
590	2.036		590	128
590.2	2.022		590.2	127
590.4	2.019		590.4	126.1
590.6	2.001		590.6	125.1
590.8	1.99		590.8	124.1
591	1.992		591	123.1
591.2	1.946		591.2	122.1
591.4	1.926		591.4	121.2
591.6	1.906		591.6	120.2
591.8	1.875		591.8	119.3
592	1.864		592	118.3
592.2	1.844		592.2	117.3
592.4	1.838		592.4	116.4
592.6	1.801		592.6	115.5
592.8	1.784		592.8	114.6
593	1.797		593	113.7
593.2	1.785		593.2	112.7
593.4	1.765		593.4	111.8
593.6	1.759		593.6	110.9
593.8	1.717		593.8	110
594	1.715		594	109.1
594.2	1.708		594.2	108.2
594.4	1.706		594.4	107.3
594.6	1.684		594.6	106.4
594.8	1.657		594.8	105.6
595	1.633		595	104.7
595.2	1.628		595.2	103.8
595.4	1.61		595.4	102.9
595.6	1.623		595.6	102
595.8	1.611		595.8	101.1
596	1.612		596	100.2
596.2	1.6		596.2	99.4
596.4	1.572		596.4	98.57
596.6	1.539		596.6	97.69
596.8	1.509		596.8	96.85
597	1.496		597	96.04
597.2	1.48		597.2	95.22
597.4	1.483		597.4	94.41
597.6	1.464		597.6	93.59
597.8	1.443		597.8	92.78
598	1.438		598	92.03
598.2	1.452		598.2	91.25
598.4	1.438		598.4	90.45
598.6	1.429		598.6	89.69
598.8	1.4		598.8	88.89
599	1.384		599	88.13
599.2	1.387		599.2	87.37
599.4	1.398		599.4	86.61
599.6	1.377		599.6	85.87
599.8	1.382		599.8	85.13
600	1.356		600	84.38
600.2	1.331		600.2	83.63
600.4	1.317		600.4	82.88
600.6	1.309		600.6	82.18
600.8	1.28		600.8	81.47
601	1.26		601	80.77
601.2	1.252		601.2	80.06
601.4	1.244		601.4	79.34
601.6	1.245		601.6	78.63
601.8	1.24		601.8	77.91
602	1.208		602	77.21
602.2	1.216		602.2	76.52
602.4	1.195		602.4	75.85
602.6	1.188		602.6	75.2
602.8	1.191		602.8	74.55
603	1.18		603	73.88
603.2	1.183		603.2	73.22
603.4	1.175		603.4	72.55
603.6	1.151		603.6	71.89
603.8	1.147		603.8	71.23
604	1.139		604	70.6
604.2	1.127		604.2	69.98
604.4	1.104		604.4	69.34
604.6	1.089		604.6	68.74
604.8	1.071		604.8	68.13
605	1.068		605	67.51
605.2	1.064		605.2	66.87
605.4	1.064		605.4	66.27
605.6	1.049		605.6	65.68
605.8	1.015		605.8	65.12
606	1.026		606	64.51
606.2	1.031		606.2	63.93
606.4	1.02		606.4	63.35
606.6	1.01		606.6	62.78
606.8	1.012		606.8	62.22
607	0.984		607	61.65
607.2	1		607.2	61.08
607.4	0.991		607.4	60.53
607.6	0.994		607.6	59.98
607.8	0.979		607.8	59.44
608	0.974		608	58.91
608.2	0.977		608.2	58.37
608.4	0.981		608.4	57.84
608.6	0.981		608.6	57.29
608.8	0.978		608.8	56.77
609	0.962		609	56.24
609.2	0.932		609.2	55.71
609.4	0.91		609.4	55.2
609.6	0.907		609.6	54.71
609.8	0.882		609.8	54.21
610	0.886		610	53.71
610.2	0.876		610.2	53.22
610.4	0.865		610.4	52.74
610.6	0.869		610.6	52.25
610.8	0.881		610.8	51.76
611	0.871		611	51.28
611.2	0.855		611.2	50.82
611.4	0.826		611.4	50.34
611.6	0.844		611.6	49.88
611.8	0.834		611.8	49.42
612	0.832		612	48.96
612.2	0.831		612.2	48.5
612.4	0.849		612.4	48.07
612.6	0.839		612.6	47.64
612.8	0.818		612.8	47.19
613	0.818		613	46.73
613.2	0.802		613.2	46.3
613.4	0.789		613.4	45.88
613.6	0.795		613.6	45.47
613.8	0.784		613.8	45.06
614	0.77		614	44.63
614.2	0.777		614.2	44.22
614.4	0.781		614.4	43.8
614.6	0.79		614.6	43.39
614.8	0.786		614.8	42.97
615	0.773		615	42.56
615.2	0.742		615.2	42.15
615.4	0.741		615.4	41.75
615.6	0.725		615.6	41.36
615.8	0.736		615.8	40.96
616	0.744		616	40.58
616.2	0.748		616.2	40.21
616.4	0.736		616.4	39.82
616.6	0.742		616.6	39.44
616.8	0.74		616.8	39.06
617	0.723		617	38.67
617.2	0.697		617.2	38.31
617.4	0.693		617.4	37.97
617.6	0.701		617.6	37.61
617.8	0.689		617.8	37.26
618	0.7		618	36.91
618.2	0.699		618.2	36.56
618.4	0.691		618.4	36.21
618.6	0.694		618.6	35.87
618.8	0.672		618.8	35.53
619	0.657		619	35.2
619.2	0.662		619.2	34.86
619.4	0.661		619.4	34.52
619.6	0.657		619.6	34.19
619.8	0.643		619.8	33.87
620	0.635		620	33.54
620.2	0.614		620.2	33.21
620.4	0.618		620.4	32.89
620.6	0.597		620.6	32.58
620.8	0.614		620.8	32.27
621	0.626		621	31.96
621.2	0.623		621.2	31.65
621.4	0.617		621.4	31.35
621.6	0.618		621.6	31.04
621.8	0.615		621.8	30.74
622	0.613		622	30.43
622.2	0.61		622.2	30.15
622.4	0.605		622.4	29.82
622.6	0.603		622.6	29.53
622.8	0.61		622.8	29.23
623	0.608		623	28.95
623.2	0.611		623.2	28.68
623.4	0.611		623.4	28.41
623.6	0.612		623.6	28.14
623.8	0.605		623.8	27.88
624	0.598		624	27.6
624.2	0.587		624.2	27.33
624.4	0.58		624.4	27.07
624.6	0.568		624.6	26.8
624.8	0.561		624.8	26.55
625	0.579		625	26.29
625.2	0.578		625.2	26.04
625.4	0.549		625.4	25.79
625.6	0.558		625.6	25.54
625.8	0.555		625.8	25.27
626	0.552		626	25.01
626.2	0.552		626.2	24.77
626.4	0.55		626.4	24.52
626.6	0.55		626.6	24.28
626.8	0.549		626.8	24.04
627	0.531		627	23.78
627.2	0.529		627.2	23.55
627.4	0.529		627.4	23.32
627.6	0.525		627.6	23.08
627.8	0.519		627.8	22.86
628	0.518		628	22.64
628.2	0.513		628.2	22.42
628.4	0.523		628.4	22.18
628.6	0.518		628.6	21.95
628.8	0.525		628.8	21.74
629	0.521		629	21.51
629.2	0.525		629.2	21.29
629.4	0.503		629.4	21.08
629.6	0.505		629.6	20.87
629.8	0.503		629.8	20.65
630	0.487		630	20.45
630.2	0.491		630.2	20.25
630.4	0.5		630.4	20.04
630.6	0.496		630.6	19.84
630.8	0.481		630.8	19.63
631	0.486		631	19.44
631.2	0.495		631.2	19.24
631.4	0.476		631.4	19.06
631.6	0.479		631.6	18.85
631.8	0.483		631.8	18.64
632	0.476		632	18.46
632.2	0.469		632.2	18.27
632.4	0.469		632.4	18.08
632.6	0.462		632.6	17.9
632.8	0.455		632.8	17.72
633	0.457		633	17.55
633.2	0.447		633.2	17.36
633.4	0.436		633.4	17.18
633.6	0.44		633.6	17.02
633.8	0.47		633.8	16.85
634	0.454		634	16.67
634.2	0.456		634.2	16.5
634.4	0.454		634.4	16.34
634.6	0.451		634.6	16.17
634.8	0.459		634.8	16
635	0.449		635	15.82
635.2	0.431		635.2	15.67
635.4	0.43		635.4	15.51
635.6	0.427		635.6	15.34
635.8	0.423		635.8	15.17
636	0.423		636	15
636.2	0.416		636.2	14.83
636.4	0.42		636.4	14.68
636.6	0.427		636.6	14.51
636.8	0.411		636.8	14.36
637	0.41		637	14.2
637.2	0.411		637.2	14.06
637.4	0.416		637.4	13.91
637.6	0.431		637.6	13.76
637.8	0.428		637.8	13.61
638	0.428		638	13.48
638.2	0.42		638.2	13.35
638.4	0.411		638.4	13.21
638.6	0.415		638.6	13.08
638.8	0.42		638.8	12.94
639	0.419		639	12.81
639.2	0.402		639.2	12.68
639.4	0.407		639.4	12.54
639.6	0.396		639.6	12.4
639.8	0.395		639.8	12.26
640	0.382		640	12.13
640.2	0.371		640.2	12
640.4	0.373		640.4	11.88
640.6	0.39		640.6	11.75
640.8	0.391		640.8	11.62
641	0.376		641	11.49
641.2	0.371		641.2	11.37
641.4	0.367		641.4	11.26
641.6	0.355		641.6	11.13
641.8	0.349		641.8	11
642	0.359		642	10.89
642.2	0.353		642.2	10.78
642.4	0.368		642.4	10.66
642.6	0.385		642.6	10.54
642.8	0.384		642.8	10.43
643	0.37		643	10.32
643.2	0.367		643.2	10.2
643.4	0.352		643.4	10.09
643.6	0.35		643.6	9.984
643.8	0.359		643.8	9.872
644	0.375		644	9.76
644.2	0.357		644.2	9.653
644.4	0.38		644.4	9.538
644.6	0.379		644.6	9.424
644.8	0.378		644.8	9.326
645	0.367		645	9.217
645.2	0.358		645.2	9.112
645.4	0.361		645.4	9.006
645.6	0.371		645.6	8.898
645.8	0.363		645.8	8.804
646	0.365		646	8.697
646.2	0.362		646.2	8.598
646.4	0.35		646.4	8.492
646.6	0.347		646.6	8.399
646.8	0.352		646.8	8.303
647	0.351		647	8.212
647.2	0.354		647.2	8.12
647.4	0.367		647.4	8.023
647.6	0.364		647.6	7.932
647.8	0.354		647.8	7.84
648	0.353		648	7.759
648.2	0.345		648.2	7.67
648.4	0.34		648.4	7.588
648.6	0.333		648.6	7.498
648.8	0.323		648.8	7.415
649	0.343		649	7.338
649.2	0.343		649.2	7.249
649.4	0.33		649.4	7.166
649.6	0.329		649.6	7.09
649.8	0.331		649.8	7.008
650	0.333		650	6.921
650.2	0.332		650.2	6.835
650.4	0.335		650.4	6.763
650.6	0.33		650.6	6.683
650.8	0.333		650.8	6.602
651	0.349		651	6.527
651.2	0.347		651.2	6.446
651.4	0.347		651.4	6.37
651.6	0.335		651.6	6.296
651.8	0.327		651.8	6.224
652	0.329		652	6.157
652.2	0.333		652.2	6.081
652.4	0.341		652.4	6.016
652.6	0.333		652.6	5.941
652.8	0.331		652.8	5.872
653	0.337		653	5.804
653.2	0.338		653.2	5.73
653.4	0.346		653.4	5.67
653.6	0.34		653.6	5.593
653.8	0.334		653.8	5.522
654	0.337		654	5.458
654.2	0.322		654.2	5.392
654.4	0.318		654.4	5.33
654.6	0.325		654.6	5.264
654.8	0.321		654.8	5.194
655	0.335		655	5.136
655.2	0.344		655.2	5.081
655.4	0.322		655.4	5.017
655.6	0.337		655.6	4.96
655.8	0.338		655.8	4.898
656	0.327		656	4.842
656.2	0.351		656.2	4.778
656.4	0.345		656.4	4.711
656.6	0.344		656.6	4.653
656.8	0.33		656.8	4.593
657	0.329		657	4.541
657.2	0.316		657.2	4.481
657.4	0.314		657.4	4.428
657.6	0.323		657.6	4.374
657.8	0.324		657.8	4.317
658	0.321		658	4.264
658.2	0.32		658.2	4.207
658.4	0.32		658.4	4.148
658.6	0.329		658.6	4.093
658.8	0.325		658.8	4.041
659	0.305		659	3.996
659.2	0.316		659.2	3.941
659.4	0.33		659.4	3.888
659.6	0.335		659.6	3.834
659.8	0.325		659.8	3.776
660	0.327		660	3.73
660.2	0.328		660.2	3.68
660.4	0.338		660.4	3.632
660.6	0.332		660.6	3.576
660.8	0.318		660.8	3.531
661	0.321		661	3.478
661.2	0.33		661.2	3.43
661.4	0.334		661.4	3.377
661.6	0.331		661.6	3.326
661.8	0.327		661.8	3.287
662	0.326		662	3.243
662.2	0.326		662.2	3.2
662.4	0.326		662.4	3.155
662.6	0.326		662.6	3.117
662.8	0.311		662.8	3.086
663	0.304		663	3.046
663.2	0.291		663.2	3
663.4	0.296		663.4	2.957
663.6	0.298		663.6	2.918
663.8	0.279		663.8	2.882
664	0.293		664	2.843
664.2	0.32		664.2	2.806
664.4	0.313		664.4	2.772
664.6	0.294		664.6	2.725
664.8	0.312		664.8	2.69
665	0.31		665	2.651
665.2	0.315		665.2	2.615
665.4	0.317		665.4	2.576
665.6	0.307		665.6	2.538
665.8	0.308		665.8	2.503
666	0.299		666	2.461
666.2	0.301		666.2	2.422
666.4	0.299		666.4	2.383
666.6	0.294		666.6	2.348
666.8	0.29		666.8	2.314
667	0.292		667	2.283
667.2	0.302		667.2	2.247
667.4	0.291		667.4	2.216
667.6	0.29		667.6	2.184
667.8	0.284		667.8	2.151
668	0.277		668	2.116
668.2	0.286		668.2	2.082
668.4	0.296		668.4	2.049
668.6	0.291		668.6	2.015
668.8	0.294		668.8	1.986
669	0.296		669	1.954
669.2	0.293		669.2	1.925
669.4	0.304		669.4	1.894
669.6	0.303		669.6	1.866
669.8	0.289		669.8	1.839
670	0.282		670	1.811
670.2	0.299		670.2	1.782
670.4	0.302		670.4	1.759
670.6	0.306		670.6	1.735
670.8	0.301		670.8	1.707
671	0.298		671	1.688
671.2	0.296		671.2	1.661
671.4	0.297		671.4	1.634
671.6	0.298		671.6	1.609
671.8	0.303		671.8	1.583
672	0.295		672	1.56
672.2	0.3		672.2	1.537
672.4	0.311		672.4	1.517
672.6	0.308		672.6	1.5
672.8	0.306		672.8	1.47
673	0.321		673	1.45
673.2	0.315		673.2	1.426
673.4	0.322		673.4	1.404
673.6	0.321		673.6	1.382
673.8	0.323		673.8	1.365
674	0.326		674	1.344
674.2	0.314		674.2	1.323
674.4	0.3		674.4	1.3
674.6	0.316		674.6	1.28
674.8	0.316		674.8	1.262
675	0.325		675	1.24
675.2	0.323		675.2	1.218
675.4	0.321		675.4	1.197
675.6	0.32		675.6	1.177
675.8	0.327		675.8	1.153
676	0.32		676	1.134
676.2	0.325		676.2	1.118
676.4	0.321		676.4	1.098
676.6	0.323		676.6	1.079
676.8	0.327		676.8	1.059
677	0.332		677	1.035
677.2	0.329		677.2	1.017
677.4	0.334		677.4	1.002
677.6	0.326		677.6	0.986
677.8	0.322		677.8	0.963
678	0.332		678	0.946
678.2	0.33		678.2	0.924
678.4	0.332		678.4	0.909
678.6	0.336		678.6	0.894
678.8	0.329		678.8	0.879
679	0.343		679	0.857
679.2	0.325		679.2	0.84
679.4	0.33		679.4	0.82
679.6	0.316		679.6	0.808
679.8	0.323		679.8	0.792
680	0.316		680	0.776
680.2	0.336
680.4	0.342
680.6	0.36
680.8	0.367
681	0.368
681.2	0.38
681.4	0.369
681.6	0.364
681.8	0.356
682	0.359
682.2	0.365
682.4	0.377
682.6	0.369
682.8	0.376
683	0.386
683.2	0.395
683.4	0.388
683.6	0.397
683.8	0.402
684	0.406
684.2	0.411
684.4	0.413
684.6	0.416
684.8	0.4
685	0.396
685.2	0.403
685.4	0.41
685.6	0.426
685.8	0.44
686	0.443
686.2	0.456
686.4	0.458
686.6	0.452
686.8	0.437
687	0.432
687.2	0.447
687.4	0.46
687.6	0.449
687.8	0.451
688	0.446
688.2	0.456
688.4	0.465
688.6	0.466
688.8	0.473
689	0.502
689.2	0.53
689.4	0.562
689.6	0.598
689.8	0.669
690	0.766
690.2	0.885
690.4	1.061
690.6	1.289
690.8	1.565
691	1.923
691.2	2.378
691.4	2.886
691.6	3.51
691.8	4.185
692	4.992
692.2	5.891
692.4	6.996
692.6	8.124
692.8	9.491
693	10.95
693.2	12.48
693.4	14.11
693.6	16.03
693.8	18.06
694	20.4
694.2	22.7
694.4	25.21
694.6	27.66
694.8	30.37
695	32.88
695.2	35.45
695.4	38.04
695.6	40.72
695.8	43.48
696	46.32
696.2	49.22
696.4	51.93
696.6	54.46
696.8	57.09
697	59.85
697.2	62.97
697.4	66.34
697.6	70.1
697.8	74.25
698	78.78
698.2	83.77
698.4	89.86
698.6	96.24
698.8	104.3
699	113.7
699.2	124.5
699.4	135.7
699.6	148.6
699.8	162.3
700	178.3

## Sheet: Fig 2g
Fig 2g
o-Br-TRZ			Irradiated o-Br-TRZ
Wavelength (nm)	Reflectance (%)		Wavelength (nm)	Reflectance (%)
201	12.172		201	9.295
201.5	11.993		202	8.97
202	11.799		203	8.602
202.5	11.559		204	8.269
203	11.383		205	7.958
203.5	11.185		206	7.686
204	11.169		207	7.436
204.5	11.043		208	7.202
205	10.746		209	6.995
205.5	10.694		210	6.808
206	10.571		211	6.647
206.5	10.438		212	6.508
207	10.3		213	6.378
207.5	10.194		214	6.271
208	10.104		215	6.181
208.5	9.932		216	6.092
209	9.863		217	6.021
209.5	9.821		218	5.953
210	9.714		219	5.882
210.5	9.623		220	5.817
211	9.588		221	5.757
211.5	9.575		222	5.693
212	9.491		223	5.639
212.5	9.441		224	5.587
213	9.414		225	5.534
213.5	9.377		226	5.481
214	9.393		227	5.429
214.5	9.404		228	5.375
215	9.415		229	5.32
215.5	9.409		230	5.262
216	9.456		231	5.204
216.5	9.454		232	5.146
217	9.429		233	5.088
217.5	9.408		234	5.028
218	9.391		235	4.972
218.5	9.359		236	4.913
219	9.358		237	4.849
219.5	9.374		238	4.784
220	9.377		239	4.72
220.5	9.344		240	4.654
221	9.376		241	4.59
221.5	9.452		242	4.526
222	9.509		243	4.464
222.5	9.539		244	4.404
223	9.597		245	4.35
223.5	9.627		246	4.295
224	9.649		247	4.244
224.5	9.687		248	4.192
225	9.736		249	4.145
225.5	9.794		250	4.1
226	9.824		251	4.058
226.5	9.87		252	4.018
227	9.931		253	3.984
227.5	9.995		254	3.95
228	10.058		255	3.914
228.5	10.13		256	3.883
229	10.183		257	3.853
229.5	10.256		258	3.819
230	10.299		259	3.79
230.5	10.353		260	3.76
231	10.374		261	3.731
231.5	10.427		262	3.7
232	10.466		263	3.669
232.5	10.513		264	3.635
233	10.517		265	3.598
233.5	10.539		266	3.559
234	10.526		267	3.519
234.5	10.518		268	3.479
235	10.513		269	3.437
235.5	10.543		270	3.4
236	10.521		271	3.362
236.5	10.487		272	3.323
237	10.452		273	3.287
237.5	10.426		274	3.255
238	10.389		275	3.22
238.5	10.344		276	3.191
239	10.298		277	3.164
239.5	10.229		278	3.137
240	10.153		279	3.111
240.5	10.082		280	3.091
241	9.989		281	3.07
241.5	9.908		282	3.055
242	9.849		283	3.038
242.5	9.761		284	3.026
243	9.689		285	3.015
243.5	9.583		286	3.004
244	9.479		287	2.996
244.5	9.372		288	2.994
245	9.283		289	2.992
245.5	9.204		290	2.993
246	9.099		291	2.998
246.5	8.977		292	3.006
247	8.876		293	3.014
247.5	8.774		294	3.028
248	8.668		295	3.045
248.5	8.588		296	3.066
249	8.495		297	3.09
249.5	8.392		298	3.121
250	8.288		299	3.15
250.5	8.202		300	3.18
251	8.119		301	3.216
251.5	8.037		302	3.252
252	7.937		303	3.288
252.5	7.866		304	3.328
253	7.784		305	3.369
253.5	7.703		306	3.406
254	7.62		307	3.447
254.5	7.552		308	3.485
255	7.479		309	3.522
255.5	7.407		310	3.559
256	7.335		311	3.595
256.5	7.265		312	3.629
257	7.196		313	3.665
257.5	7.128		314	3.697
258	7.075		315	3.727
258.5	7.033		316	3.754
259	6.974		317	3.779
259.5	6.926		318	3.802
260	6.869		319	3.824
260.5	6.815		320	3.847
261	6.774		321	3.868
261.5	6.735		322	3.887
262	6.699		323	3.902
262.5	6.656		324	3.915
263	6.61		325	3.927
263.5	6.578		326	3.939
264	6.532		327	3.952
264.5	6.496		328	3.966
265	6.46		329	3.984
265.5	6.433		330	4.002
266	6.397		331	4.021
266.5	6.356		332	4.039
267	6.305		333	4.062
267.5	6.274		334	4.087
268	6.221		335	4.118
268.5	6.196		336	4.151
269	6.165		337	4.192
269.5	6.136		338	4.234
270	6.098		339	4.278
270.5	6.062		340	4.33
271	6.038		341	4.381
271.5	6.017		342	4.439
272	5.984		343	4.506
272.5	5.972		344	4.582
273	5.932		345	4.669
273.5	5.899		346	4.775
274	5.849		347	4.899
274.5	5.812		348	5.045
275	5.784		349	5.22
275.5	5.745		350	5.429
276	5.727		351	5.681
276.5	5.704		352	5.991
277	5.682		353	6.364
277.5	5.66		354	6.813
278	5.637		355	7.347
278.5	5.624		356	7.977
279	5.606		357	8.702
279.5	5.585		358	9.514
280	5.567		359	10.512
280.5	5.537		360	11.613
281	5.512		361	12.8
281.5	5.481		362	14.055
282	5.477		363	15.391
282.5	5.466		364	16.665
283	5.457		365	17.942
283.5	5.449		366	19.209
284	5.44		367	20.446
284.5	5.432		368	21.622
285	5.425		369	22.743
285.5	5.422		370	23.813
286	5.419		371	24.825
286.5	5.406		372	25.77
287	5.393		373	26.665
287.5	5.381		374	27.506
288	5.379		375	28.278
288.5	5.367		376	28.985
289	5.365		377	29.64
289.5	5.364		378	30.215
290	5.355		379	30.746
290.5	5.354		380	31.229
291	5.344		381	31.665
291.5	5.346		382	32.053
292	5.364		383	32.429
292.5	5.37		384	32.758
293	5.386		385	33.05
293.5	5.402		386	33.311
294	5.409		387	33.547
294.5	5.427		388	33.747
295	5.447		389	33.92
295.5	5.467		390	34.069
296	5.485		391	34.203
296.5	5.483		392	34.306
297	5.497		393	34.395
297.5	5.502		394	34.475
298	5.513		395	34.553
298.5	5.529		396	34.617
299	5.537		397	34.681
299.5	5.542		398	34.742
300	5.567		399	34.795
300.5	5.593		400	34.838
301	5.617		401	34.876
301.5	5.646		402	34.916
302	5.666		403	34.952
302.5	5.688		404	34.986
303	5.712		405	35.013
303.5	5.74		406	35.036
304	5.772		407	35.057
304.5	5.788		408	35.078
305	5.798		409	35.1
305.5	5.826		410	35.128
306	5.837		411	35.166
306.5	5.865		412	35.217
307	5.883		413	35.277
307.5	5.896		414	35.347
308	5.917		415	35.43
308.5	5.93		416	35.516
309	5.952		417	35.604
309.5	5.979		418	35.702
310	5.988		419	35.821
310.5	5.999		420	35.944
311	6.019		421	36.079
311.5	6.035		422	36.219
312	6.069		423	36.364
312.5	6.084		424	36.505
313	6.097		425	36.662
313.5	6.11		426	36.832
314	6.119		427	37.023
314.5	6.151		428	37.23
315	6.191		429	37.45
315.5	6.202		430	37.679
316	6.225		431	37.922
316.5	6.23		432	38.172
317	6.252		433	38.431
317.5	6.273		434	38.708
318	6.297		435	39.001
318.5	6.315		436	39.308
319	6.321		437	39.634
319.5	6.319		438	39.976
320	6.33		439	40.326
320.5	6.331		440	40.692
321	6.345		441	41.067
321.5	6.352		442	41.449
322	6.362		443	41.848
322.5	6.364		444	42.265
323	6.374		445	42.703
323.5	6.382		446	43.167
324	6.395		447	43.654
324.5	6.415		448	44.154
325	6.436		449	44.672
325.5	6.455		450	45.195
326	6.464		451	45.718
326.5	6.466		452	46.254
327	6.481		453	46.795
327.5	6.486		454	47.34
328	6.511		455	47.889
328.5	6.507		456	48.444
329	6.519		457	48.99
329.5	6.521		458	49.525
330	6.535		459	50.045
330.5	6.547		460	50.546
331	6.569		461	51.028
331.5	6.579		462	51.499
332	6.598		463	51.959
332.5	6.604		464	52.403
333	6.641		465	52.833
333.5	6.656		466	53.243
334	6.665		467	53.631
334.5	6.669		468	54.02
335	6.681		469	54.405
335.5	6.703		470	54.784
336	6.717		471	55.166
336.5	6.737		472	55.552
337	6.76		473	55.925
337.5	6.773		474	56.292
338	6.795		475	56.658
338.5	6.831		476	57.014
339	6.873		477	57.354
339.5	6.91		478	57.679
340	6.941		479	57.982
340.5	6.986		480	58.262
341	7.017		481	58.519
341.5	7.043		482	58.764
342	7.082		483	58.988
342.5	7.115		484	59.202
343	7.144		485	59.402
343.5	7.19		486	59.59
344	7.227		487	59.767
344.5	7.286		488	59.938
345	7.327		489	60.103
345.5	7.388		490	60.261
346	7.457		491	60.411
346.5	7.518		492	60.549
347	7.593		493	60.681
347.5	7.664		494	60.796
348	7.728		495	60.908
348.5	7.823		496	61.017
349	7.903		497	61.125
349.5	8.015		498	61.224
350	8.126		499	61.324
350.5	8.264		500	61.414
351	8.431		501	61.498
351.5	8.61		502	61.578
352	8.824		503	61.657
352.5	9.04		504	61.737
353	9.281		505	61.814
353.5	9.533		506	61.896
354	9.818		507	61.967
354.5	10.123		508	62.043
355	10.442		509	62.113
355.5	10.795		510	62.183
356	11.184		511	62.248
356.5	11.593		512	62.31
357	12.045		513	62.366
357.5	12.526		514	62.419
358	13.048		515	62.468
358.5	13.645		516	62.514
359	14.304		517	62.559
359.5	15.001		518	62.603
360	15.711		519	62.646
360.5	16.467		520	62.687
361	17.243		521	62.731
361.5	18.033		522	62.774
362	18.844		523	62.814
362.5	19.684		524	62.854
363	20.506		525	62.899
363.5	21.307		526	62.936
364	22.108		527	62.971
364.5	22.905		528	63.002
365	23.701		529	62.647
365.5	24.489		530	62.325
366	25.303		531	62.031
366.5	26.111		532	61.764
367	26.899		533	61.53
367.5	27.646		534	61.713
368	28.403		535	61.888
368.5	29.118		536	62.058
369	29.857		537	62.229
369.5	30.553		538	62.383
370	31.245		539	62.519
370.5	31.886		540	62.635
371	32.511		541	62.742
371.5	33.107		542	62.834
372	33.707		543	62.929
372.5	34.283		544	63.014
373	34.867		545	63.103
373.5	35.399		546	63.187
374	35.926		547	63.262
374.5	36.443		548	63.329
375	36.922		549	63.394
375.5	37.383		550	63.455
376	37.826		551	63.515
376.5	38.247		552	63.58
377	38.653		553	63.642
377.5	39.031		554	63.706
378	39.407		555	63.772
378.5	39.757		556	63.84
379	40.077		557	63.911
379.5	40.404		558	63.983
380	40.711		559	64.062
380.5	41.013		560	64.14
381	41.304		561	64.235
381.5	41.577		562	64.33
382	41.837		563	64.436
382.5	42.079		564	64.543
383	42.309		565	64.655
383.5	42.53		566	64.752
384	42.757		567	64.845
384.5	42.963		568	64.934
385	43.17		569	65.023
385.5	43.344		570	65.102
386	43.518		571	65.18
386.5	43.683		572	65.257
387	43.835		573	65.324
387.5	43.962		574	65.371
388	44.082		575	65.41
388.5	44.179		576	65.442
389	44.293		577	65.468
389.5	44.376		578	65.487
390	44.473		579	65.498
390.5	44.542		580	65.507
391	44.621		581	65.512
391.5	44.685		582	65.513
392	44.78		583	65.517
392.5	44.87		584	65.534
393	44.942		585	65.557
393.5	44.977		586	65.588
394	45.03		587	65.625
394.5	45.085		588	65.667
395	45.146		589	65.709
395.5	45.175		590	65.77
396	45.217		591	65.837
396.5	45.232		592	65.911
397	45.262		593	65.985
397.5	45.302		594	66.067
398	45.366		595	66.127
398.5	45.417		596	66.186
399	45.456		597	66.235
399.5	45.478		598	66.283
400	45.533		599	66.323
400.5	45.57		600	66.364
401	45.619		601	66.42
401.5	45.656		602	66.476
402	45.685		603	66.532
402.5	45.706		604	66.589
403	45.729		605	66.647
403.5	45.736		606	66.683
404	45.777		607	66.724
404.5	45.788		608	66.766
405	45.822		609	66.814
405.5	45.841		610	66.864
406	45.871		611	66.916
406.5	45.889		612	66.961
407	45.918		613	66.995
407.5	45.949		614	67.023
408	45.99		615	67.05
408.5	46.005		616	67.077
409	46.052		617	67.107
409.5	46.088		618	67.141
410	46.114		619	67.176
410.5	46.126		620	67.208
411	46.17		621	67.232
411.5	46.207		622	67.257
412	46.256		623	67.284
412.5	46.302		624	67.316
413	46.345		625	67.345
413.5	46.377		626	67.379
414	46.395		627	67.403
414.5	46.447		628	67.427
415	46.514		629	67.439
415.5	46.565		630	67.46
416	46.609		631	67.479
416.5	46.627		632	67.511
417	46.677		633	67.541
417.5	46.739		634	67.578
418	46.789		635	67.605
418.5	46.847		636	67.633
419	46.902		637	67.656
419.5	46.949		638	67.674
420	47.013		639	67.692
420.5	47.079		640	67.706
421	47.165		641	67.723
421.5	47.216		642	67.741
422	47.283		643	67.757
422.5	47.366		644	67.771
423	47.463		645	67.787
423.5	47.535		646	67.794
424	47.63		647	67.802
424.5	47.711		648	67.814
425	47.803		649	67.831
425.5	47.892		650	67.868
426	47.998		651	67.923
426.5	48.092		652	67.991
427	48.201		653	68.066
427.5	48.289		654	68.149
428	48.4		655	68.212
428.5	48.502		656	68.251
429	48.607		657	68.284
429.5	48.728		658	68.302
430	48.848		659	68.286
430.5	48.975		660	68.249
431	49.097		661	68.197
431.5	49.223		662	68.11
432	49.346		663	68.008
432.5	49.482		664	67.926
433	49.63		665	67.847
433.5	49.793		666	67.769
434	49.938		667	67.728
434.5	50.087		668	67.706
435	50.243		669	67.697
435.5	50.413		670	67.724
436	50.553		671	67.787
436.5	50.725		672	67.856
437	50.884		673	67.924
437.5	51.039		674	67.991
438	51.198		675	68.038
438.5	51.365		676	68.069
439	51.543		677	68.103
439.5	51.72		678	68.132
440	51.893		679	68.172
440.5	52.093		680	68.213
441	52.285		681	68.253
441.5	52.504		682	68.276
442	52.709		683	68.299
442.5	52.924		684	68.306
443	53.118		685	68.307
443.5	53.329		686	68.314
444	53.539		687	68.317
444.5	53.755		688	68.323
445	53.989		689	68.332
445.5	54.208		690	68.345
446	54.428		691	68.359
446.5	54.666		692	68.365
447	54.891		693	68.371
447.5	55.143		694	68.375
448	55.392		695	68.374
448.5	55.633		696	68.37
449	55.881		697	68.374
449.5	56.122		698	68.377
450	56.388		699	68.385
450.5	56.644		700	68.396
451	56.896		701	68.403
451.5	57.158		702	68.404
452	57.418		703	68.407
452.5	57.68		704	68.408
453	57.935		705	68.4
453.5	58.189		706	68.402
454	58.451		707	68.401
454.5	58.689		708	68.399
455	58.931		709	68.378
455.5	59.169		710	68.361
456	59.41		711	68.335
456.5	59.652		712	68.303
457	59.879		713	68.254
457.5	60.128		714	68.201
458	60.381		715	68.132
458.5	60.613		716	68.052
459	60.853		717	67.96
459.5	61.087		718	67.867
460	61.325		719	67.762
460.5	61.548		720	67.661
461	61.766		721	67.579
461.5	61.99		722	67.494
462	62.2		723	67.417
462.5	62.418		724	67.346
463	62.634		725	67.284
463.5	62.855		726	67.233
464	63.07		727	67.194
464.5	63.273		728	67.163
465	63.492		729	67.144
465.5	63.701		730	67.135
466	63.902		731	67.135
466.5	64.107		732	67.142
467	64.295		733	67.155
467.5	64.488		734	67.174
468	64.674		735	67.197
468.5	64.845		736	67.226
469	65.023		737	67.259
469.5	65.199		738	67.272
470	65.373		739	67.291
470.5	65.543		740	67.308
471	65.72		741	67.327
471.5	65.896		742	67.344
472	66.054		743	67.363
472.5	66.223		744	67.382
473	66.388		745	67.402
473.5	66.56		746	67.422
474	66.723		747	67.439
474.5	66.886		748	67.456
475	67.046		749	67.494
475.5	67.197		750	67.529
476	67.34		751	67.566
476.5	67.483		752	67.603
477	67.629		753	67.639
477.5	67.769		754	67.675
478	67.889		755	67.713
478.5	68.007		756	67.747
479	68.122		757	67.784
479.5	68.233		758	67.823
480	68.345		759	67.859
480.5	68.454		760	67.895
481	68.56		761	67.935
481.5	68.657		762	67.973
482	68.766		763	68.009
482.5	68.882		764	68.047
483	68.977		765	68.083
483.5	69.067		766	68.12
484	69.161		767	68.159
484.5	69.243		768	68.198
485	69.328		769	68.236
485.5	69.408		770	68.274
486	69.487		771	68.312
486.5	69.554		772	68.348
487	69.611		773	68.382
487.5	69.682		774	68.415
488	69.753		775	68.45
488.5	69.818		776	68.485
489	69.893		777	68.519
489.5	69.957		778	68.551
490	70.025		779	68.581
490.5	70.065		780	68.611
491	70.138		781	68.64
491.5	70.197		782	68.668
492	70.272		783	68.696
492.5	70.332		784	68.725
493	70.409		785	68.754
493.5	70.456		786	68.778
494	70.512		787	68.804
494.5	70.564		788	68.828
495	70.631		789	68.852
495.5	70.687		790	68.874
496	70.737		791	68.896
496.5	70.775		792	68.919
497	70.81		793	68.941
497.5	70.842		794	68.961
498	70.893		795	68.98
498.5	70.936		796	68.996
499	70.993		797	69.014
499.5	71.052		798	69.026
500	71.088		799	69.037
500.5	71.133		800	69.047
501	71.187
501.5	71.245
502	71.264
502.5	71.295
503	71.334
503.5	71.362
504	71.385
504.5	71.42
505	71.464
505.5	71.484
506	71.525
506.5	71.588
507	71.633
507.5	71.667
508	71.709
508.5	71.753
509	71.773
509.5	71.812
510	71.848
510.5	71.866
511	71.892
511.5	71.913
512	71.95
512.5	71.987
513	72.007
513.5	72.063
514	72.078
514.5	72.11
515	72.144
515.5	72.167
516	72.212
516.5	72.224
517	72.235
517.5	72.279
518	72.284
518.5	72.324
519	72.356
519.5	72.373
520	72.404
520.5	72.414
521	72.444
521.5	72.467
522	72.474
522.5	72.513
523	72.53
523.5	72.55
524	72.588
524.5	72.599
525	72.643
525.5	72.669
526	72.697
526.5	72.717
527	72.741
527.5	72.759
528	72.784
528.5	72.78
529	72.816
529.5	72.827
530	72.852
530.5	72.888
531	72.912
531.5	72.938
532	72.969
532.5	72.974
533	73.011
533.5	73.028
534	73.032
534.5	73.049
535	73.024
535.5	73.048
536	73.042
536.5	73.055
537	73.063
537.5	73.074
538	73.099
538.5	73.16
539	73.19
539.5	73.237
540	73.277
540.5	73.304
541	73.317
541.5	73.338
542	73.367
542.5	73.379
543	73.385
543.5	73.391
544	73.399
544.5	73.412
545	73.437
545.5	73.471
546	73.503
546.5	73.53
547	73.558
547.5	73.551
548	73.575
548.5	73.62
549	73.624
549.5	73.637
550	73.659
550.5	73.692
551	73.71
551.5	73.734
552	73.769
552.5	73.782
553	73.782
553.5	73.817
554	73.837
554.5	73.85
555	73.868
555.5	73.883
556	73.897
556.5	73.922
557	73.956
557.5	73.987
558	74.011
558.5	74.044
559	74.071
559.5	74.083
560	74.123
560.5	74.121
561	74.148
561.5	74.171
562	74.191
562.5	74.214
563	74.223
563.5	74.246
564	74.289
564.5	74.309
565	74.365
565.5	74.4
566	74.431
566.5	74.475
567	74.496
567.5	74.541
568	74.559
568.5	74.565
569	74.584
569.5	74.611
570	74.614
570.5	74.62
571	74.614
571.5	74.626
572	74.65
572.5	74.69
573	74.715
573.5	74.747
574	74.773
574.5	74.81
575	74.846
575.5	74.876
576	74.918
576.5	74.944
577	74.938
577.5	74.956
578	74.975
578.5	74.994
579	75.007
579.5	75.034
580	75.083
580.5	75.093
581	75.101
581.5	75.146
582	75.201
582.5	75.232
583	75.251
583.5	75.294
584	75.317
584.5	75.33
585	75.383
585.5	75.413
586	75.441
586.5	75.453
587	75.491
587.5	75.537
588	75.549
588.5	75.578
589	75.62
589.5	75.648
590	75.686
590.5	75.726
591	75.758
591.5	75.759
592	75.787
592.5	75.811
593	75.842
593.5	75.849
594	75.863
594.5	75.881
595	75.907
595.5	75.926
596	75.986
596.5	75.994
597	76.026
597.5	76.057
598	76.103
598.5	76.133
599	76.165
599.5	76.199
600	76.24
600.5	76.249
601	76.282
601.5	76.312
602	76.328
602.5	76.345
603	76.354
603.5	76.374
604	76.387
604.5	76.384
605	76.401
605.5	76.43
606	76.441
606.5	76.462
607	76.483
607.5	76.527
608	76.552
608.5	76.587
609	76.609
609.5	76.631
610	76.643
610.5	76.674
611	76.718
611.5	76.749
612	76.747
612.5	76.769
613	76.76
613.5	76.779
614	76.795
614.5	76.817
615	76.823
615.5	76.82
616	76.802
616.5	76.815
617	76.816
617.5	76.839
618	76.868
618.5	76.902
619	76.922
619.5	76.941
620	76.944
620.5	76.985
621	76.996
621.5	77.018
622	77.017
622.5	77.012
623	77.015
623.5	77.027
624	77.044
624.5	77.052
625	77.062
625.5	77.084
626	77.106
626.5	77.147
627	77.156
627.5	77.142
628	77.139
628.5	77.149
629	77.18
629.5	77.187
630	77.199
630.5	77.227
631	77.246
631.5	77.264
632	77.288
632.5	77.338
633	77.373
633.5	77.365
634	77.357
634.5	77.369
635	77.352
635.5	77.365
636	77.361
636.5	77.376
637	77.362
637.5	77.328
638	77.346
638.5	77.373
639	77.383
639.5	77.399
640	77.375
640.5	77.405
641	77.411
641.5	77.413
642	77.453
642.5	77.449
643	77.447
643.5	77.453
644	77.438
644.5	77.478
645	77.477
645.5	77.505
646	77.524
646.5	77.51
647	77.538
647.5	77.584
648	77.6
648.5	77.636
649	77.607
649.5	77.634
650	77.62
650.5	77.601
651	77.598
651.5	77.589
652	77.585
652.5	77.575
653	77.602
653.5	77.625
654	77.631
654.5	77.624
655	77.646
655.5	77.676
656	77.686
656.5	77.665
657	77.665
657.5	77.617
658	77.581
658.5	77.563
659	77.559
659.5	77.557
660	77.54
660.5	77.557
661	77.558
661.5	77.563
662	77.583
662.5	77.614
663	77.613
663.5	77.626
664	77.636
664.5	77.647
665	77.647
665.5	77.675
666	77.704
666.5	77.722
667	77.742
667.5	77.769
668	77.791
668.5	77.781
669	77.805
669.5	77.81
670	77.8
670.5	77.805
671	77.793
671.5	77.795
672	77.797
672.5	77.802
673	77.81
673.5	77.811
674	77.807
674.5	77.817
675	77.817
675.5	77.841
676	77.846
676.5	77.881
677	77.87
677.5	77.893
678	77.881
678.5	77.898
679	77.899
679.5	77.896
680	77.89
680.5	77.936
681	77.927
681.5	77.949
682	77.954
682.5	77.921
683	77.901
683.5	77.889
684	77.889
684.5	77.864
685	77.813
685.5	77.788
686	77.766
686.5	77.777
687	77.832
687.5	77.873
688	77.898
688.5	77.906
689	77.917
689.5	77.941
690	77.959
690.5	78.01
691	77.996
691.5	77.975
692	77.932
692.5	77.914
693	77.92
693.5	77.963
694	77.986
694.5	78.013
695	78.001
695.5	78.014
696	78.022
696.5	78.081
697	78.077
697.5	78.065
698	78.024
698.5	77.972
699	77.953
699.5	77.975
700	77.992
700.5	78.004
701	78.004
701.5	78.048
702	78.033
702.5	78.083
703	78.112
703.5	78.133
704	78.118
704.5	78.11
705	78.102
705.5	78.077
706	78.067
706.5	78.104
707	78.085
707.5	78.1
708	78.099
708.5	78.076
709	78.075
709.5	78.088
710	78.089
710.5	78.111
711	78.136
711.5	78.147
712	78.135
712.5	78.141
713	78.136
713.5	78.136
714	78.131
714.5	78.144
715	78.109
715.5	78.11
716	78.119
716.5	78.122
717	78.089
717.5	78.114
718	78.114
718.5	78.133
719	78.11
719.5	78.128
720	78.1
720.5	78.117
721	78.096
721.5	78.076
722	78.062
722.5	78.063
723	78.043
723.5	78.042
724	78.044
724.5	78.047
725	78.03
725.5	78.016
726	78.017
726.5	77.997
727	77.984
727.5	77.969
728	77.98
728.5	77.995
729	77.994
729.5	78.019
730	78.025
730.5	78.01
731	78.027
731.5	78.041
732	78.052
732.5	78.068
733	78.088
733.5	78.089
734	78.106
734.5	78.109
735	78.11
735.5	78.126
736	78.117
736.5	78.115
737	78.131
737.5	78.13
738	78.136
738.5	78.15
739	78.154
739.5	78.174
740	78.194
740.5	78.203
741	78.215
741.5	78.236
742	78.252
742.5	78.268
743	78.288
743.5	78.308
744	78.33
744.5	78.349
745	78.357
745.5	78.389
746	78.412
746.5	78.434
747	78.453
747.5	78.469
748	78.475
748.5	78.487
749	78.499
749.5	78.516
750	78.514
750.5	78.521
751	78.534
751.5	78.564
752	78.559
752.5	78.549
753	78.542
753.5	78.539
754	78.548
754.5	78.558
755	78.579
755.5	78.596
756	78.593
756.5	78.606
757	78.609
757.5	78.617
758	78.616
758.5	78.617
759	78.628
759.5	78.635
760	78.66
760.5	78.667
761	78.677
761.5	78.671
762	78.678
762.5	78.699
763	78.712
763.5	78.749
764	78.766
764.5	78.766
765	78.782
765.5	78.786
766	78.81
766.5	78.809
767	78.813
767.5	78.817
768	78.831
768.5	78.834
769	78.837
769.5	78.85
770	78.84
770.5	78.831
771	78.846
771.5	78.854
772	78.868
772.5	78.872
773	78.891
773.5	78.901
774	78.912
774.5	78.921
775	78.929
775.5	78.925
776	78.93
776.5	78.927
777	78.956
777.5	78.96
778	78.966
778.5	78.968
779	78.973
779.5	78.971
780	78.98
780.5	78.973
781	78.965
781.5	78.963
782	78.98
782.5	78.989
783	78.987
783.5	78.974
784	78.984
784.5	78.988
785	78.986
785.5	78.994
786	79.013
786.5	79.019
787	79.024
787.5	79.044
788	79.057
788.5	79.061
789	79.058
789.5	79.061
790	79.057
790.5	79.049
791	79.046
791.5	79.071
792	79.067
792.5	79.066
793	79.062
793.5	79.069
794	79.055
794.5	79.056
795	79.054
795.5	79.054
796	79.048
796.5	79.057
797	79.055
797.5	79.054
798	79.041
798.5	79.023
799	79.028
799.5	79.014
800	79.019
800.5	79.03
801	79.025
801.5	79.022
802	79.022
802.5	79.05
803	79.066
803.5	79.082
804	79.094
804.5	79.095
805	79.13
805.5	79.128
806	79.137
806.5	79.146
807	79.154
807.5	79.17
808	79.178
808.5	79.18
809	79.176
809.5	79.171
810	79.176
810.5	79.182
811	79.197
811.5	79.206
812	79.217
812.5	79.226
813	79.233
813.5	79.246
814	79.258
814.5	79.274
815	79.291
815.5	79.297
816	79.309
816.5	79.326
817	79.322
817.5	79.328
818	79.327
818.5	79.332
819	79.363
819.5	79.362
820	79.375
820.5	79.385
821	79.385
821.5	79.392
822	79.404
822.5	79.425
823	79.434
823.5	79.466
824	79.492
824.5	79.514
825	79.54
825.5	79.545
826	79.563
826.5	79.579
827	79.583
827.5	79.606
828	79.622
828.5	79.649
829	79.647
829.5	79.658
830	79.677
830.5	79.689
831	79.705
831.5	79.737
832	79.767
832.5	79.806
833	79.825
833.5	79.842
834	79.866
834.5	79.876
835	79.88
835.5	79.889
836	79.906
836.5	79.915
837	79.927
837.5	79.942
838	79.933
838.5	79.905
839	79.896
839.5	79.868
840	79.907
840.5	79.913
841	79.945
841.5	79.969
842	80.006
842.5	80.036
843	80.066
843.5	80.072
844	80.091
844.5	80.112
845	80.149
845.5	80.157
846	80.223
846.5	80.225
847	80.247
847.5	80.24
848	80.226
848.5	80.238
849	80.252
849.5	80.262
850	80.305
850.5	80.306
851	80.285
851.5	80.311
852	80.382
852.5	80.374
853	80.358
853.5	80.349
854	80.356
854.5	80.411
855	80.434
855.5	80.435
856	80.414
856.5	80.42
857	80.461
857.5	80.48
858	80.488
858.5	80.469
859	80.504
859.5	80.56
860	80.602
860.5	80.623
861	80.639
861.5	80.642
862	80.649
862.5	80.654
863	80.674
863.5	80.669
864	80.696
864.5	80.707
865	80.685
865.5	80.707
866	80.705
866.5	80.683
867	80.723
867.5	80.711
868	80.733
868.5	80.727
869	80.78
869.5	80.781
870	80.768
870.5	80.785
871	80.801
871.5	80.822
872	80.811
872.5	80.82
873	80.847
873.5	80.856
874	80.869
874.5	80.857
875	80.891
875.5	80.896
876	80.899
876.5	80.934
877	80.96
877.5	80.969
878	81.003
878.5	81.013
879	81.021
879.5	81.046
880	81.059
880.5	81.106
881	81.123
881.5	81.127
882	81.138
882.5	81.178
883	81.192
883.5	81.197
884	81.221
884.5	81.228
885	81.241
885.5	81.262
886	81.266
886.5	81.262
887	81.259
887.5	81.287
888	81.301
888.5	81.321
889	81.31
889.5	81.318
890	81.315
890.5	81.329
891	81.355
891.5	81.359
892	81.369
892.5	81.372
893	81.371
893.5	81.38
894	81.383
894.5	81.4
895	81.397
895.5	81.402
896	81.393
896.5	81.434
897	81.434
897.5	81.432
898	81.444
898.5	81.451
899	81.471
899.5	81.496
900	81.495

## Sheet: Fig 2h
Fig 2h
m-Br-TRZ			Irradiated m-Br-TRZ
Wavelength (nm)	Reflectance (%)		Wavelength (nm)	Reflectance (%)
201	33.846		201	38.791
202	36.419		202	37.724
203	35.104		203	36.345
204	33.846		204	34.934
205	32.609		205	33.559
206	31.48		206	32.329
207	30.459		207	31.119
208	29.561		208	30.022
209	28.748		209	29.047
210	28.044		210	28.15
211	27.442		211	27.35
212	26.908		212	26.62
213	26.47		213	26.019
214	26.133		214	25.507
215	25.885		215	25.097
216	25.7		216	24.735
217	25.562		217	24.432
218	25.453		218	24.176
219	25.357		219	23.948
220	25.255		220	23.738
221	25.159		221	23.548
222	25.079		222	23.389
223	24.991		223	23.23
224	24.907		224	23.079
225	24.814		225	22.916
226	24.681		226	22.754
227	24.535		227	22.577
228	24.358		228	22.375
229	24.148		229	22.155
230	23.89		230	21.909
231	23.625		231	21.638
232	23.325		232	21.334
233	22.987		233	21
234	22.609		234	20.628
235	22.218		235	20.244
236	21.776		236	19.828
237	21.306		237	19.386
238	20.815		238	18.924
239	20.295		239	18.44
240	19.768		240	17.948
241	19.241		241	17.461
242	18.712		242	16.976
243	18.188		243	16.502
244	17.696		244	16.051
245	17.216		245	15.615
246	16.767		246	15.199
247	16.348		247	14.813
248	15.954		248	14.455
249	15.583		249	14.121
250	15.254		250	13.821
251	14.956		251	13.549
252	14.684		252	13.297
253	14.455		253	13.074
254	14.253		254	12.872
255	14.065		255	12.692
256	13.899		256	12.523
257	13.754		257	12.383
258	13.623		258	12.255
259	13.511		259	12.141
260	13.421		260	12.042
261	13.349		261	11.958
262	13.288		262	11.885
263	13.237		263	11.824
264	13.2		264	11.778
265	13.167		265	11.736
266	13.144		266	11.704
267	13.122		267	11.674
268	13.105		268	11.654
269	13.081		269	11.634
270	13.053		270	11.613
271	13.013		271	11.594
272	12.967		272	11.574
273	12.902		273	11.541
274	12.835		274	11.505
275	12.754		275	11.461
276	12.657		276	11.406
277	12.545		277	11.34
278	12.422		278	11.269
279	12.283		279	11.185
280	12.126		280	11.09
281	11.955		281	10.981
282	11.773		282	10.862
283	11.574		283	10.723
284	11.354		284	10.57
285	11.129		285	10.404
286	10.894		286	10.229
287	10.649		287	10.044
288	10.405		288	9.863
289	10.171		289	9.687
290	9.942		290	9.523
291	9.724		291	9.366
292	9.523		292	9.224
293	9.337		293	9.093
294	9.162		294	8.974
295	9.002		295	8.865
296	8.855		296	8.769
297	8.719		297	8.684
298	8.59		298	8.608
299	8.453		299	8.532
300	8.328		300	8.462
301	8.211		301	8.402
302	8.101		302	8.35
303	8.002		303	8.306
304	7.926		304	8.274
305	7.85		305	8.245
306	7.784		306	8.219
307	7.717		307	8.194
308	7.655		308	8.174
309	7.597		309	8.159
310	7.544		310	8.148
311	7.491		311	8.139
312	7.448		312	8.133
313	7.405		313	8.125
314	7.364		314	8.12
315	7.328		315	8.116
316	7.293		316	8.112
317	7.263		317	8.107
318	7.235		318	8.106
319	7.211		319	8.103
320	7.191		320	8.096
321	7.176		321	8.094
322	7.16		322	8.087
323	7.152		323	8.083
324	7.142		324	8.076
325	7.139		325	8.071
326	7.14		326	8.062
327	7.144		327	8.057
328	7.152		328	8.049
329	7.164		329	8.044
330	7.176		330	8.033
331	7.192		331	8.026
332	7.205		332	8.018
333	7.221		333	8.011
334	7.248		334	8.005
335	7.277		335	8.004
336	7.31		336	8.002
337	7.354		337	8.002
338	7.401		338	8.006
339	7.45		339	8.012
340	7.51		340	8.025
341	7.571		341	8.034
342	7.643		342	8.047
343	7.727		343	8.065
344	7.822		344	8.084
345	7.923		345	8.103
346	8.041		346	8.132
347	8.166		347	8.162
348	8.298		348	8.192
349	8.441		349	8.226
350	8.597		350	8.259
351	8.764		351	8.298
352	8.947		352	8.339
353	9.144		353	8.379
354	9.355		354	8.421
355	9.577		355	8.463
356	9.81		356	8.506
357	10.055		357	8.549
358	10.314		358	8.595
359	10.608		359	8.639
360	10.928		360	8.692
361	11.28		361	8.748
362	11.657		362	8.807
363	12.074		363	8.876
364	12.504		364	8.963
365	12.969		365	9.067
366	13.473		366	9.193
367	14.03		367	9.351
368	14.641		368	9.538
369	15.311		369	9.753
370	16.063		370	10.006
371	16.897		371	10.302
372	17.815		372	10.641
373	18.829		373	11.033
374	19.938		374	11.483
375	21.125		375	11.982
376	22.402		376	12.526
377	23.77		377	13.114
378	25.201		378	13.721
379	26.713		379	14.345
380	28.303		380	14.987
381	29.936		381	15.633
382	31.594		382	16.275
383	33.282		383	16.925
384	34.967		384	17.559
385	36.621		385	18.164
386	38.258		386	18.739
387	39.862		387	19.271
388	41.416		388	19.752
389	42.91		389	20.199
390	44.348		390	20.602
391	45.716		391	20.967
392	46.988		392	21.286
393	48.206		393	21.578
394	49.376		394	21.837
395	50.497		395	22.068
396	51.554		396	22.265
397	52.581		397	22.45
398	53.536		398	22.61
399	54.407		399	22.745
400	55.191		400	22.866
401	55.914		401	22.982
402	56.587		402	23.092
403	57.204		403	23.192
404	57.779		404	23.284
405	58.305		405	23.368
406	58.776		406	23.443
407	59.188		407	23.512
408	59.559		408	23.578
409	59.89		409	23.646
410	60.212		410	23.714
411	60.522		411	23.783
412	60.829		412	23.855
413	61.131		413	23.93
414	61.429		414	24.007
415	61.706		415	24.088
416	61.961		416	24.174
417	62.188		417	24.263
418	62.401		418	24.354
419	62.624		419	24.453
420	62.837		420	24.556
421	63.037		421	24.663
422	63.23		422	24.777
423	63.403		423	24.898
424	63.526		424	25.023
425	63.637		425	25.157
426	63.755		426	25.302
427	63.874		427	25.454
428	63.999		428	25.616
429	64.135		429	25.785
430	64.27		430	25.961
431	64.394		431	26.145
432	64.503		432	26.331
433	64.607		433	26.523
434	64.721		434	26.729
435	64.846		435	26.944
436	64.985		436	27.166
437	65.138		437	27.396
438	65.294		438	27.633
439	65.443		439	27.877
440	65.593		440	28.125
441	65.732		441	28.379
442	65.856		442	28.642
443	65.976		443	28.919
444	66.1		444	29.204
445	66.22		445	29.503
446	66.345		446	29.811
447	66.478		447	30.129
448	66.618		448	30.454
449	66.749		449	30.788
450	66.87		450	31.125
451	66.978		451	31.47
452	67.084		452	31.828
453	67.178		453	32.192
454	67.268		454	32.558
455	67.366		455	32.932
456	67.471		456	33.313
457	67.569		457	33.693
458	67.654		458	34.074
459	67.722		459	34.456
460	67.775		460	34.838
461	67.814		461	35.221
462	67.852		462	35.604
463	67.889		463	35.991
464	67.931		464	36.382
465	67.967		465	36.777
466	68.001		466	37.17
467	68.033		467	37.563
468	68.084		468	37.972
469	68.138		469	38.391
470	68.194		470	38.817
471	68.256		471	39.259
472	68.321		472	39.718
473	68.383		473	40.182
474	68.45		474	40.649
475	68.532		475	41.131
476	68.621		476	41.618
477	68.713		477	42.104
478	68.801		478	42.587
479	68.888		479	43.069
480	68.969		480	43.541
481	69.043		481	44.005
482	69.112		482	44.461
483	69.182		483	44.909
484	69.246		484	45.348
485	69.309		485	45.779
486	69.373		486	46.195
487	69.438		487	46.599
488	69.497		488	46.988
489	69.567		489	47.369
490	69.63		490	47.737
491	69.689		491	48.094
492	69.74		492	48.442
493	69.793		493	48.78
494	69.834		494	49.1
495	69.873		495	49.403
496	69.914		496	49.699
497	69.961		497	49.979
498	70.006		498	50.247
499	70.043		499	50.508
500	70.081		500	50.756
501	70.11		501	50.993
502	70.136		502	51.222
503	70.161		503	51.44
504	70.189		504	51.649
505	70.222		505	51.854
506	70.257		506	52.051
507	70.294		507	52.239
508	70.328		508	52.423
509	70.362		509	52.597
510	70.392		510	52.763
511	70.424		511	52.927
512	70.447		512	53.082
513	70.471		513	53.226
514	70.493		514	53.369
515	70.508		515	53.503
516	70.524		516	53.633
517	70.537		517	53.761
518	70.549		518	53.893
519	70.56		519	54.02
520	70.575		520	54.144
521	70.592		521	54.269
522	70.613		522	54.394
523	70.63		523	54.511
524	70.644		524	54.623
525	70.656		525	54.735
526	70.663		526	54.838
527	70.669		527	54.93
528	70.673		528	55.017
529	70.279		529	54.998
530	69.916		530	54.986
531	69.581		531	54.985
532	69.278		532	55.003
533	69.003		533	55.027
534	69.168		534	55.163
535	69.329		535	55.29
536	69.483		536	55.411
537	69.628		537	55.529
538	69.762		538	55.641
539	69.866		539	55.755
540	69.953		540	55.865
541	70.03		541	55.968
542	70.1		542	56.066
543	70.167		543	56.169
544	70.234		544	56.257
545	70.297		545	56.348
546	70.354		546	56.432
547	70.396		547	56.506
548	70.429		548	56.576
549	70.454		549	56.648
550	70.475		550	56.717
551	70.496		551	56.79
552	70.522		552	56.868
553	70.549		553	56.939
554	70.58		554	57.014
555	70.619		555	57.091
556	70.651		556	57.16
557	70.686		557	57.226
558	70.716		558	57.295
559	70.752		559	57.366
560	70.792		560	57.437
561	70.848		561	57.514
562	70.907		562	57.589
563	70.975		563	57.667
564	71.042		564	57.739
565	71.098		565	57.81
566	71.139		566	57.883
567	71.175		567	57.96
568	71.215		568	58.045
569	71.263		569	58.131
570	71.314		570	58.203
571	71.366		571	58.265
572	71.406		572	58.319
573	71.424		573	58.362
574	71.407		574	58.399
575	71.375		575	58.442
576	71.343		576	58.497
577	71.317		577	58.554
578	71.293		578	58.6
579	71.264		579	58.638
580	71.234		580	58.673
581	71.194		581	58.7
582	71.143		582	58.722
583	71.098		583	58.755
584	71.062		584	58.796
585	71.04		585	58.844
586	71.022		586	58.891
587	71.012		587	58.939
588	71		588	58.979
589	70.993		589	59.018
590	70.998		590	59.061
591	71.015		591	59.106
592	71.034		592	59.151
593	71.062		593	59.199
594	71.093		594	59.25
595	71.105		595	59.285
596	71.112		596	59.318
597	71.113		597	59.351
598	71.104		598	59.384
599	71.097		599	59.412
600	71.09		600	59.447
601	71.098		601	59.491
602	71.109		602	59.531
603	71.122		603	59.57
604	71.128		604	59.608
605	71.141		605	59.646
606	71.14		606	59.671
607	71.14		607	59.705
608	71.145		608	59.741
609	71.16		609	59.78
610	71.175		610	59.817
611	71.184		611	59.858
612	71.191		612	59.887
613	71.189		613	59.911
614	71.179		614	59.935
615	71.164		615	59.959
616	71.157		616	59.978
617	71.162		617	60.008
618	71.168		618	60.032
619	71.174		619	60.06
620	71.182		620	60.084
621	71.177		621	60.105
622	71.166		622	60.128
623	71.158		623	60.158
624	71.161		624	60.185
625	71.163		625	60.216
626	71.168		626	60.246
627	71.17		627	60.269
628	71.168		628	60.29
629	71.158		629	60.309
630	71.153		630	60.33
631	71.15		631	60.356
632	71.159		632	60.389
633	71.172		633	60.426
634	71.197		634	60.459
635	71.21		635	60.492
636	71.223		636	60.523
637	71.225		637	60.549
638	71.22		638	60.572
639	71.21		639	60.601
640	71.198		640	60.622
641	71.189		641	60.644
642	71.19		642	60.665
643	71.193		643	60.679
644	71.194		644	60.693
645	71.199		645	60.71
646	71.196		646	60.721
647	71.183		647	60.73
648	71.173		648	60.744
649	71.172		649	60.756
650	71.192		650	60.778
651	71.229		651	60.795
652	71.271		652	60.816
653	71.321		653	60.839
654	71.37		654	60.867
655	71.396		655	60.892
656	71.415		656	60.923
657	71.444		657	60.949
658	71.466		658	60.97
659	71.46		659	60.984
660	71.437		660	60.998
661	71.385		661	61.013
662	71.3		662	61.026
663	71.199		663	61.041
664	71.116		664	61.067
665	71.041		665	61.098
666	70.973		666	61.13
667	70.928		667	61.178
668	70.915		668	61.23
669	70.899		669	61.259
670	70.913		670	61.272
671	70.953		671	61.28
672	70.999		672	61.274
673	71.028		673	61.266
674	71.067		674	61.268
675	71.097		675	61.272
676	71.11		676	61.266
677	71.119		677	61.257
678	71.132		678	61.249
679	71.156		679	61.251
680	71.176		680	61.253
681	71.196		681	61.261
682	71.21		682	61.274
683	71.22		683	61.287
684	71.222		684	61.287
685	71.212		685	61.292
686	71.211		686	61.305
687	71.204		687	61.315
688	71.212		688	61.332
689	71.211		689	61.354
690	71.217		690	61.377
691	71.226		691	61.396
692	71.226		692	61.418
693	71.219		693	61.437
694	71.216		694	61.46
695	71.218		695	61.485
696	71.219		696	61.513
697	71.225		697	61.538
698	71.234		698	61.564
699	71.236		699	61.586
700	71.233		700	61.609
701	71.229		701	61.633
702	71.229		702	61.656
703	71.22		703	61.674
704	71.222		704	61.7
705	71.221		705	61.714
706	71.227		706	61.731
707	71.227		707	61.744
708	71.225		708	61.762
709	71.205		709	61.77
710	71.189		710	61.787
711	71.165		711	61.799
712	71.136		712	61.806
713	71.101		713	61.807
714	71.062		714	61.799
715	71.006		715	61.78
716	70.938		716	61.752
717	70.869		717	61.725
718	70.794		718	61.693
719	70.716		719	61.658
720	70.638		720	61.625
721	70.572		721	61.608
722	70.506		722	61.585
723	70.448		723	61.568
724	70.395		724	61.556
725	70.348		725	61.549
726	70.307		726	61.546
727	70.275		727	61.551
728	70.252		728	61.563
729	70.239		729	61.58
730	70.234		730	61.602
731	70.236		731	61.628
732	70.242		732	61.659
733	70.253		733	61.694
734	70.268		734	61.733
735	70.289		735	61.772
736	70.313		736	61.816
737	70.341		737	61.862
738	70.349		738	61.891
739	70.358		739	61.921
740	70.369		740	61.953
741	70.379		741	61.985
742	70.39		742	62.017
743	70.403		743	62.05
744	70.415		744	62.081
745	70.426		745	62.114
746	70.437		746	62.144
747	70.447		747	62.175
748	70.457		748	62.205
749	70.487		749	62.253
750	70.517		750	62.299
751	70.546		751	62.345
752	70.577		752	62.39
753	70.604		753	62.435
754	70.632		754	62.479
755	70.662		755	62.525
756	70.69		756	62.569
757	70.72		757	62.615
758	70.75		758	62.659
759	70.778		759	62.705
760	70.807		760	62.748
761	70.839		761	62.793
762	70.87		762	62.838
763	70.898		763	62.881
764	70.931		764	62.926
765	70.962		765	62.971
766	70.994		766	63.016
767	71.028		767	63.059
768	71.062		768	63.103
769	71.096		769	63.148
770	71.13		770	63.19
771	71.164		771	63.233
772	71.196		772	63.274
773	71.228		773	63.314
774	71.262		774	63.353
775	71.293		775	63.391
776	71.326		776	63.428
777	71.357		777	63.463
778	71.387		778	63.498
779	71.414		779	63.53
780	71.44		780	63.563
781	71.466		781	63.595
782	71.492		782	63.623
783	71.516		783	63.653
784	71.541		784	63.681
785	71.564		785	63.71
786	71.585		786	63.737
787	71.606		787	63.763
788	71.626		788	63.788
789	71.645		789	63.812
790	71.662		790	63.835
791	71.68		791	63.855
792	71.698		792	63.877
793	71.715		793	63.899
794	71.73		794	63.919
795	71.744		795	63.936
796	71.757		796	63.95
797	71.769		797	63.961
798	71.778		798	63.972
799	71.785		799	63.98
800	71.792		800	63.987

## Sheet: Fig 2i
Fig 2i
p-Br-TRZ			Irradiated p-Br-TRZ
Wavelength (nm)	Reflectance (%)		Wavelength (nm)	Reflectance (%)
201	21.061		201	15.5675
201.5	20.875		201.5	15.4049
202	20.688		202	15.1798
202.5	20.403		202.5	14.932
203	19.944		203	14.6892
203.5	19.593		203.5	14.4705
204	19.321		204	14.2639
204.5	18.913		204.5	14.0544
205	18.63		205	13.8734
205.5	18.354		205.5	13.6931
206	18.079		206	13.4985
206.5	17.819		206.5	13.3018
207	17.626		207	13.1591
207.5	17.461		207.5	13.0285
208	17.227		208	12.8808
208.5	16.928		208.5	12.7126
209	16.762		209	12.5528
209.5	16.607		209.5	12.3476
210	16.39		210	12.1353
210.5	16.303		210.5	11.9458
211	16.14		211	11.7896
211.5	16		211.5	11.595
212	15.872		212	11.4218
212.5	15.854		212.5	11.3004
213	15.891		213	11.1832
213.5	15.818		213.5	11.0902
214	15.752		214	11.0064
214.5	15.706		214.5	10.9432
215	15.666		215	10.8516
215.5	15.64		215.5	10.8055
216	15.674		216	10.743
216.5	15.678		216.5	10.6585
217	15.623		217	10.5541
217.5	15.592		217.5	10.5009
218	15.572		218	10.4242
218.5	15.561		218.5	10.3291
219	15.577		219	10.2467
219.5	15.561		219.5	10.175
220	15.586		220	10.1196
220.5	15.58		220.5	10.087
221	15.612		221	10.0337
221.5	15.64		221.5	10.006
222	15.644		222	9.94142
222.5	15.697		222.5	9.88888
223	15.743		223	9.87752
223.5	15.764		223.5	9.84486
224	15.786		224	9.82782
224.5	15.828		224.5	9.76818
225	15.841		225	9.6915
225.5	15.845		225.5	9.66452
226	15.862		226	9.61766
226.5	15.883		226.5	9.57293
227	15.921		227	9.55021
227.5	15.954		227.5	9.47353
228	15.971		228	9.42312
228.5	15.988		228.5	9.34076
229	15.99		229	9.26053
229.5	16.001		229.5	9.21296
230	15.992		230	9.13486
230.5	15.993		230.5	9.08019
231	15.972		231	9.01416
231.5	15.947		231.5	8.92683
232	15.922		232	8.85441
232.5	15.878		232.5	8.76424
233	15.844		233	8.70531
233.5	15.789		233.5	8.64567
234	15.766		234	8.5626
234.5	15.7		234.5	8.49586
235	15.618		235	8.41563
235.5	15.575		235.5	8.3212
236	15.477		236	8.2289
236.5	15.358		236.5	8.15009
237	15.247		237	8.0585
237.5	15.119		237.5	7.96194
238	14.995		238	7.87177
238.5	14.838		238.5	7.79083
239	14.704		239	7.68788
239.5	14.565		239.5	7.59132
240	14.372		240	7.49831
240.5	14.205		240.5	7.40246
241	14.026		241	7.31797
241.5	13.849		241.5	7.23916
242	13.662		242	7.15822
242.5	13.497		242.5	7.0716
243	13.309		243	6.97717
243.5	13.119		243.5	6.91469
244	12.925		244	6.84795
244.5	12.77		244.5	6.77837
245	12.605		245	6.71376
245.5	12.435		245.5	6.64276
246	12.263		246	6.57531
246.5	12.087		246.5	6.50786
247	11.914		247	6.44751
247.5	11.746		247.5	6.39
248	11.583		248	6.32113
248.5	11.412		248.5	6.26078
249	11.244		249	6.20398
249.5	11.087		249.5	6.15499
250	10.929		250	6.10174
250.5	10.786		250.5	6.05133
251	10.659		251	6.00518
251.5	10.517		251.5	5.95619
252	10.372		252	5.91288
252.5	10.226		252.5	5.86744
253	10.12		253	5.81703
253.5	10.003		253.5	5.78153
254	9.898		254	5.74177
254.5	9.802		254.5	5.70201
255	9.712		255	5.6587
255.5	9.61		255.5	5.61965
256	9.517		256	5.58912
256.5	9.437		256.5	5.55291
257	9.366		257	5.52238
257.5	9.275		257.5	5.49398
258	9.203		258	5.45564
258.5	9.125		258.5	5.42298
259	9.047		259	5.40026
259.5	8.969		259.5	5.37683
260	8.924		260	5.35553
260.5	8.862		260.5	5.33494
261	8.802		261	5.31151
261.5	8.75		261.5	5.28524
262	8.703		262	5.26394
262.5	8.638		262.5	5.24761
263	8.588		263	5.23554
263.5	8.548		263.5	5.21921
264	8.501		264	5.20146
264.5	8.445		264.5	5.1759
265	8.397		265	5.15531
265.5	8.355		265.5	5.1333
266	8.307		266	5.11413
266.5	8.259		266.5	5.09354
267	8.222		267	5.07721
267.5	8.187		267.5	5.04668
268	8.146		268	5.02467
268.5	8.115		268.5	5.00408
269	8.077		269	4.99627
269.5	8.05		269.5	4.97639
270	8.012		270	4.97284
270.5	7.975		270.5	4.95864
271	7.956		271	4.94728
271.5	7.917		271.5	4.92811
272	7.883		272	4.91533
272.5	7.859		272.5	4.89545
273	7.819		273	4.88835
273.5	7.789		273.5	4.86492
274	7.758		274	4.8493
274.5	7.733		274.5	4.82161
275	7.705		275	4.81096
275.5	7.658		275.5	4.7996
276	7.636		276	4.78753
276.5	7.61		276.5	4.77262
277	7.57		277	4.75771
277.5	7.542		277.5	4.74422
278	7.51		278	4.73428
278.5	7.481		278.5	4.71937
279	7.457		279	4.71369
279.5	7.432		279.5	4.69523
280	7.412		280	4.68174
280.5	7.4		280.5	4.67606
281	7.378		281	4.67251
281.5	7.364		281.5	4.67109
282	7.349		282	4.65618
282.5	7.33		282.5	4.64198
283	7.295		283	4.63701
283.5	7.268		283.5	4.6292
284	7.241		284	4.62423
284.5	7.214		284.5	4.61145
285	7.182		285	4.59796
285.5	7.164		285.5	4.58305
286	7.139		286	4.56743
286.5	7.118		286.5	4.55394
287	7.098		287	4.54968
287.5	7.079		287.5	4.53619
288	7.062		288	4.5156
288.5	7.05		288.5	4.5014
289	7.033		289	4.49004
289.5	7.025		289.5	4.47513
290	7.005		290	4.46235
290.5	6.989		290.5	4.45383
291	6.975		291	4.44815
291.5	6.963		291.5	4.44034
292	6.964		292	4.43963
292.5	6.963		292.5	4.43963
293	6.962		293	4.43679
293.5	6.967		293.5	4.43608
294	6.972		294	4.43537
294.5	6.976		294.5	4.43395
295	6.984		295	4.43466
295.5	6.994		295.5	4.43537
296	7.01		296	4.43963
296.5	7.017		296.5	4.43324
297	7.026		297	4.43892
297.5	7.034		297.5	4.44957
298	7.056		298	4.45383
298.5	7.054		298.5	4.47087
299	7.062		299	4.48436
299.5	7.061		299.5	4.49856
300	7.073		300	4.50566
300.5	7.088		300.5	4.52412
301	7.096		301	4.54542
301.5	7.1		301.5	4.55678
302	7.124		302	4.56672
302.5	7.129		302.5	4.57666
303	7.157		303	4.58092
303.5	7.176		303.5	4.59015
304	7.192		304	4.59512
304.5	7.203		304.5	4.61145
305	7.214		305	4.61074
305.5	7.247		305.5	4.61997
306	7.255		306	4.62849
306.5	7.267		306.5	4.6292
307	7.278		307	4.64411
307.5	7.28		307.5	4.64979
308	7.292		308	4.65973
308.5	7.305		308.5	4.67109
309	7.316		309	4.68174
309.5	7.331		309.5	4.69026
310	7.319		310	4.69523
310.5	7.336		310.5	4.70446
311	7.34		311	4.71795
311.5	7.364		311.5	4.72221
312	7.374		312	4.74138
312.5	7.388		312.5	4.74493
313	7.41		313	4.75132
313.5	7.41		313.5	4.75487
314	7.408		314	4.76197
314.5	7.427		314.5	4.77191
315	7.446		315	4.77049
315.5	7.466		315.5	4.78256
316	7.462		316	4.79179
316.5	7.479		316.5	4.78682
317	7.479		317	4.78966
317.5	7.489		317.5	4.79392
318	7.509		318	4.79605
318.5	7.524		318.5	4.80173
319	7.535		319	4.80315
319.5	7.53		319.5	4.81593
320	7.536		320	4.81238
320.5	7.566		320.5	4.81877
321	7.567		321	4.828
321.5	7.589		321.5	4.82729
322	7.597		322	4.82587
322.5	7.604		322.5	4.83226
323	7.62		323	4.83297
323.5	7.628		323.5	4.83865
324	7.64		324	4.83723
324.5	7.636		324.5	4.84433
325	7.621		325	4.84078
325.5	7.628		325.5	4.84078
326	7.624		326	4.84717
326.5	7.617		326.5	4.85427
327	7.619		327	4.85711
327.5	7.613		327.5	4.86208
328	7.623		328	4.85924
328.5	7.623		328.5	4.86279
329	7.631		329	4.86208
329.5	7.623		329.5	4.86066
330	7.627		330	4.85853
330.5	7.628		330.5	4.85995
331	7.641		331	4.85924
331.5	7.651		331.5	4.85285
332	7.654		332	4.84717
332.5	7.654		332.5	4.84078
333	7.664		333	4.83723
333.5	7.664		333.5	4.83936
334	7.68		334	4.84291
334.5	7.689		334.5	4.84362
335	7.689		335	4.84646
335.5	7.69		335.5	4.83936
336	7.697		336	4.84433
336.5	7.712		336.5	4.85427
337	7.724		337	4.85995
337.5	7.743		337.5	4.86421
338	7.773		338	4.86137
338.5	7.784		338.5	4.87131
339	7.8		339	4.88267
339.5	7.833		339.5	4.89332
340	7.861		340	4.91107
340.5	7.89		340.5	4.9203
341	7.918		341	4.92953
341.5	7.933		341.5	4.94302
342	7.972		342	4.95722
342.5	7.999		342.5	4.9771
343	8.03		343	4.98988
343.5	8.071		343.5	5.00337
344	8.1		344	5.03106
344.5	8.149		344.5	5.04739
345	8.193		345	5.0765
345.5	8.256		345.5	5.10561
346	8.313		346	5.13898
346.5	8.358		346.5	5.17377
347	8.422		347	5.20998
347.5	8.51		347.5	5.25045
348	8.588		348	5.29447
348.5	8.702		348.5	5.33636
349	8.795		349	5.38748
349.5	8.924		349.5	5.43363
350	9.044		350	5.49256
350.5	9.201		350.5	5.5522
351	9.355		351	5.61752
351.5	9.524		351.5	5.69562
352	9.706		352	5.77514
352.5	9.889		352.5	5.85608
353	10.071		353	5.94483
353.5	10.279		353.5	6.03926
354	10.505		354	6.1415
354.5	10.718		354.5	6.24303
355	10.962		355	6.35521
355.5	11.234		355.5	6.47094
356	11.51		356	6.58951
356.5	11.806		356.5	6.70879
357	12.12		357	6.84227
357.5	12.443		357.5	6.98214
358	12.787		358	7.13763
358.5	13.125		358.5	7.29951
359	13.536		359	7.47985
359.5	13.913		359.5	7.66303
360	14.331		360	7.86893
360.5	14.743		360.5	8.08406
361	15.171		361	8.30416
361.5	15.62		361.5	8.52994
362	16.084		362	8.76353
362.5	16.533		362.5	9.00067
363	16.999		363	9.24065
363.5	17.431		363.5	9.47992
364	17.895		364	9.7341
364.5	18.316		364.5	9.97834
365	18.772		365	10.2304
365.5	19.214		365.5	10.503
366	19.666		366	10.792
366.5	20.104		366.5	11.0781
367	20.567		367	11.3891
367.5	21.013		367.5	11.71
368	21.486		368	12.0331
368.5	21.94		368.5	12.3689
369	22.433		369	12.7289
369.5	22.919		369.5	13.1045
370	23.412		370	13.4772
370.5	23.89		370.5	13.8514
371	24.38		371	14.2639
371.5	24.87		371.5	14.6516
372	25.375		372	15.0655
372.5	25.886		372.5	15.4986
373	26.424		373	15.9395
373.5	26.933		373.5	16.3804
374	27.47		374	16.8327
374.5	28.009		374.5	17.3048
375	28.558		375	17.7969
375.5	29.102		375.5	18.2612
376	29.663		376	18.7717
376.5	30.232		376.5	19.2779
377	30.814		377	19.7991
377.5	31.4		377.5	20.3152
378	32.02		378	20.8484
378.5	32.627		378.5	21.3745
379	33.268		379	21.9198
379.5	33.896		379.5	22.4509
380	34.56		380	23.0125
380.5	35.224		380.5	23.5571
381	35.93		381	24.1244
381.5	36.605		381.5	24.6917
382	37.298		382	25.254
382.5	37.979		382.5	25.812
383	38.671		383	26.3765
383.5	39.358		383.5	26.9324
384	40.068		384	27.4926
384.5	40.756		384.5	28.0301
385	41.463		385	28.5811
385.5	42.105		385.5	29.0958
386	42.776		386	29.6134
386.5	43.426		386.5	30.1232
387	44.081		387	30.6322
387.5	44.712		387.5	31.1058
388	45.334		388	31.5716
388.5	45.934		388.5	32.0231
389	46.562		389	32.4818
389.5	47.136		389.5	32.9021
390	47.725		390	33.3274
390.5	48.291		390.5	33.7094
391	48.884		391	34.0878
391.5	49.435		391.5	34.4606
392	49.972		392	34.8283
392.5	50.498		392.5	35.1805
393	51.047		393	35.5121
393.5	51.557		393.5	35.8145
394	52.09		394	36.1099
394.5	52.589		394.5	36.396
395	53.082		395	36.6694
395.5	53.525		395.5	36.9271
396	54.008		396	37.1529
396.5	54.483		396.5	37.3737
397	54.942		397	37.5767
397.5	55.348		397.5	37.7756
398	55.763		398	37.9538
398.5	56.155		398.5	38.1362
399	56.553		399	38.2995
399.5	56.927		399.5	38.4515
400	57.307		400	38.602
400.5	57.637		400.5	38.7376
401	57.995		401	38.8597
401.5	58.329		401.5	38.9627
402	58.697		402	39.0607
402.5	59.021		402.5	39.1735
403	59.333		403	39.2637
403.5	59.631		403.5	39.339
404	59.953		404	39.4185
404.5	60.239		404.5	39.4895
405	60.561		405	39.5427
405.5	60.816		405.5	39.5967
406	61.093		406	39.6492
406.5	61.309		406.5	39.6996
407	61.555		407	39.7344
407.5	61.805		407.5	39.7636
408	62.06		408	39.7905
408.5	62.279		408.5	39.8196
409	62.521		409	39.8466
409.5	62.703		409.5	39.8878
410	62.907		410	39.9254
410.5	63.103		410.5	39.9673
411	63.331		411	39.9971
411.5	63.549		411.5	40.0326
412	63.755		412	40.061
412.5	63.937		412.5	40.093
413	64.128		413	40.1171
413.5	64.305		413.5	40.1384
414	64.487		414	40.164
414.5	64.683		414.5	40.1881
415	64.866		415	40.2009
415.5	65.037		415.5	40.2109
416	65.179		416	40.2229
416.5	65.32		416.5	40.257
417	65.481		417	40.274
417.5	65.634		417.5	40.2889
418	65.775		418	40.301
418.5	65.927		418.5	40.3124
419	66.06		419	40.3294
419.5	66.184		419.5	40.3465
420	66.313		420	40.3742
420.5	66.444		420.5	40.3905
421	66.576		421	40.3976
421.5	66.705		421.5	40.421
422	66.819		422	40.4515
422.5	66.942		422.5	40.4792
423	67.069		423	40.5105
423.5	67.156		423.5	40.5367
424	67.261		424	40.568
424.5	67.371		424.5	40.6106
425	67.474		425	40.6432
425.5	67.579		425.5	40.6823
426	67.682		426	40.7185
426.5	67.797		426.5	40.7505
427	67.892		427	40.7973
427.5	67.981		427.5	40.8314
428	68.12		428	40.8683
428.5	68.227		428.5	40.9116
429	68.299		429	40.9464
429.5	68.418		429.5	41.0025
430	68.499		430	41.0494
430.5	68.585		430.5	41.1076
431	68.663		431	41.1708
431.5	68.761		431.5	41.2226
432	68.836		432	41.2886
432.5	68.897		432.5	41.3653
433	68.983		433	41.4363
433.5	69.093		433.5	41.5258
434	69.163		434	41.6088
434.5	69.243		434.5	41.6997
435	69.316		435	41.7828
435.5	69.39		435.5	41.8772
436	69.449		436	41.9795
436.5	69.529		436.5	42.0746
437	69.607		437	42.1634
437.5	69.671		437.5	42.2691
438	69.716		438	42.3636
438.5	69.782		438.5	42.4729
439	69.836		439	42.5823
439.5	69.897		439.5	42.6994
440	69.952		440	42.8165
440.5	70.024		440.5	42.9429
441	70.084		441	43.0686
441.5	70.146		441.5	43.2071
442	70.219		442	43.3526
442.5	70.289		442.5	43.4918
443	70.328		443	43.6338
443.5	70.395		443.5	43.7765
444	70.463		444	43.9398
444.5	70.517		444.5	44.1038
445	70.579		445	44.2713
445.5	70.634		445.5	44.4545
446	70.692		446	44.6363
446.5	70.748		446.5	44.8067
447	70.82		447	44.9835
447.5	70.886		447.5	45.1745
448	70.952		448	45.3619
448.5	70.993		448.5	45.55
449	71.063		449	45.7453
449.5	71.108		449.5	45.9505
450	71.164		450	46.1422
450.5	71.229		450.5	46.3516
451	71.266		451	46.5767
451.5	71.31		451.5	46.8117
452	71.366		452	47.0318
452.5	71.418		452.5	47.2725
453	71.474		453	47.5104
453.5	71.527		453.5	47.7404
454	71.588		454	47.9619
454.5	71.633		454.5	48.2104
455	71.653		455	48.4426
455.5	71.689		455.5	48.6698
456	71.724		456	48.9048
456.5	71.754		456.5	49.1384
457	71.783		457	49.3833
457.5	71.821		457.5	49.6247
458	71.848		458	49.8576
458.5	71.877		458.5	50.1082
459	71.916		459	50.3489
459.5	71.962		459.5	50.596
460	72.013		460	50.8445
460.5	72.053		460.5	51.093
461	72.097		461	51.3515
461.5	72.155		461.5	51.5808
462	72.197		462	51.8208
462.5	72.253		462.5	52.0636
463	72.29		463	52.2901
463.5	72.341		463.5	52.5173
464	72.402		464	52.7452
464.5	72.443		464.5	52.9795
465	72.49		465	53.2102
465.5	72.539		465.5	53.4197
466	72.583		466	53.6369
466.5	72.623		466.5	53.845
467	72.656		467	54.0736
467.5	72.706		467.5	54.2916
468	72.729		468	54.5138
468.5	72.754		468.5	54.7367
469	72.795		469	54.9476
469.5	72.843		469.5	55.1592
470	72.884		470	55.3864
470.5	72.904		470.5	55.6164
471	72.943		471	55.8571
471.5	72.975		471.5	56.0857
472	73.01		472	56.3278
472.5	73.069		472.5	56.5529
473	73.109		473	56.783
473.5	73.134		473.5	57.0137
474	73.146		474	57.2409
474.5	73.169		474.5	57.466
475	73.209		475	57.6918
475.5	73.246		475.5	57.9026
476	73.275		476	58.1192
476.5	73.307		476.5	58.335
477	73.333		477	58.5523
477.5	73.364		477.5	58.7447
478	73.389		478	58.9477
478.5	73.43		478.5	59.1629
479	73.457		479	59.3666
479.5	73.484		479.5	59.5505
480	73.525		480	59.7501
480.5	73.57		480.5	59.9119
481	73.581		481	60.083
481.5	73.595		481.5	60.2605
482	73.628		482	60.4288
482.5	73.675		482.5	60.612
483	73.69		483	60.7426
483.5	73.727		483.5	60.8995
484	73.75		484	61.0614
484.5	73.762		484.5	61.2077
485	73.782		485	61.3788
485.5	73.834		485.5	61.5009
486	73.863		486	61.6415
486.5	73.896		486.5	61.7849
487	73.923		487	61.8978
487.5	73.975		487.5	62.0363
488	74.014		488	62.1513
488.5	74.039		488.5	62.2833
489	74.072		489	62.3955
489.5	74.089		489.5	62.5162
490	74.11		490	62.6334
490.5	74.136		490.5	62.7349
491	74.146		491	62.8478
491.5	74.157		491.5	62.9578
492	74.172		492	63.0714
492.5	74.191		492.5	63.1715
493	74.233		493	63.2709
493.5	74.264		493.5	63.381
494	74.292		494	63.4676
494.5	74.298		494.5	63.5613
495	74.313		495	63.6522
495.5	74.347		495.5	63.7445
496	74.376		496	63.8226
496.5	74.4		496.5	63.9078
497	74.421		497	63.9937
497.5	74.436		497.5	64.0683
498	74.46		498	64.1315
498.5	74.491		498.5	64.2046
499	74.526		499	64.282
499.5	74.569		499.5	64.348
500	74.582		500	64.4126
500.5	74.604		500.5	64.4893
501	74.622		501	64.5482
501.5	74.645		501.5	64.605
502	74.658		502	64.6561
502.5	74.65		502.5	64.7201
503	74.664		503	64.7818
503.5	74.678		503.5	64.8521
504	74.68		504	64.9032
504.5	74.698		504.5	64.9579
505	74.715		505	64.9984
505.5	74.733		505.5	65.0537
506	74.744		506	65.1176
506.5	74.775		506.5	65.1588
507	74.809		507	65.2085
507.5	74.82		507.5	65.2568
508	74.849		508	65.3023
508.5	74.877		508.5	65.3697
509	74.89		509	65.4095
509.5	74.917		509.5	65.4755
510	74.928		510	65.5138
510.5	74.933		510.5	65.5529
511	74.947		511	65.6132
511.5	74.963		511.5	65.6338
512	74.99		512	65.6459
512.5	75.002		512.5	65.6849
513	75.025		513	65.6885
513.5	75.058		513.5	65.7247
514	75.07		514	65.7396
514.5	75.106		514.5	65.7645
515	75.116		515	65.7929
515.5	75.12		515.5	65.8127
516	75.155		516	65.8475
516.5	75.161		516.5	65.8866
517	75.18		517	65.9015
517.5	75.201		517.5	65.9455
518	75.203		518	65.976
518.5	75.224		518.5	66.0172
519	75.228		519	66.0421
519.5	75.27		519.5	66.0662
520	75.299		520	66.101
520.5	75.282		520.5	66.1223
521	75.296		521	66.1479
521.5	75.317		521.5	66.1706
522	75.319		522	66.2118
522.5	75.342		522.5	66.2323
523	75.356		523	66.2352
523.5	75.382		523.5	66.2657
524	75.388		524	66.3055
524.5	75.392		524.5	66.3175
525	75.41		525	66.3474
525.5	75.441		525.5	66.3843
526	75.446		526	66.4113
526.5	75.462		526.5	66.4333
527	75.468		527	66.4667
527.5	75.478		527.5	66.4922
528	75.479		528	66.5185
528.5	75.497		528.5	66.5149
529	75.518		529	66.5455
529.5	75.542		529.5	66.549
530	75.547		530	66.5696
530.5	75.575		530.5	66.5895
531	75.59		531	66.5916
531.5	75.622		531.5	66.6072
532	75.656		532	66.6356
532.5	75.673		532.5	66.6491
533	75.68		533	66.6733
533.5	75.688		533.5	66.6917
534	75.693		534	66.7237
534.5	75.711		534.5	66.7173
535	75.693		535	66.7322
535.5	75.715		535.5	66.7315
536	75.728		536	66.74
536.5	75.724		536.5	66.7528
537	75.746		537	66.7606
537.5	75.758		537.5	66.7805
538	75.778		538	66.7854
538.5	75.804		538.5	66.8131
539	75.81		539	66.8252
539.5	75.822		539.5	66.8351
540	75.83		540	66.877
540.5	75.829		540.5	66.8927
541	75.824		541	66.9005
541.5	75.823		541.5	66.9061
542	75.844		542	66.9061
542.5	75.858		542.5	66.9111
543	75.881		543	66.909
543.5	75.889		543.5	66.9253
544	75.91		544	66.9431
544.5	75.912		544.5	66.9537
545	75.937		545	66.9459
545.5	75.965		545.5	66.958
546	75.966		546	66.9857
546.5	75.985		546.5	66.9956
547	75.99		547	67.0254
547.5	75.971		547.5	67.046
548	75.98		548	67.0701
548.5	75.995		548.5	67.0801
549	76.024		549	67.0851
549.5	76.019		549.5	67.117
550	76.023		550	67.1362
550.5	76.042		550.5	67.1454
551	76.053		551	67.1546
551.5	76.075		551.5	67.1582
552	76.1		552	67.1667
552.5	76.12		552.5	67.1752
553	76.131		553	67.1916
553.5	76.137		553.5	67.1944
554	76.149		554	67.2058
554.5	76.17		554.5	67.2065
555	76.196		555	67.2143
555.5	76.177		555.5	67.2384
556	76.179		556	67.2597
556.5	76.203		556.5	67.2796
557	76.216		557	67.2988
557.5	76.215		557.5	67.2924
558	76.196		558	67.3108
558.5	76.201		558.5	67.3066
559	76.199		559	67.325
559.5	76.191		559.5	67.3279
560	76.217		560	67.3392
560.5	76.221		560.5	67.3392
561	76.233		561	67.3421
561.5	76.23		561.5	67.3478
562	76.259		562	67.384
562.5	76.282		562.5	67.4053
563	76.316		563	67.4301
563.5	76.343		563.5	67.4514
564	76.355		564	67.4841
564.5	76.362		564.5	67.4947
565	76.392		565	67.5104
565.5	76.399		565.5	67.5217
566	76.42		566	67.5352
566.5	76.416		566.5	67.5437
567	76.426		567	67.5444
567.5	76.426		567.5	67.57
568	76.434		568	67.5728
568.5	76.444		568.5	67.5821
569	76.442		569	67.614
569.5	76.423		569.5	67.6211
570	76.416		570	67.6296
570.5	76.414		570.5	67.6417
571	76.427		571	67.646
571.5	76.43		571.5	67.6694
572	76.432		572	67.6658
572.5	76.434		572.5	67.6573
573	76.435		573	67.6552
573.5	76.467		573.5	67.6623
574	76.485		574	67.6786
574.5	76.497		574.5	67.6893
575	76.514		575	67.6957
575.5	76.522		575.5	67.7042
576	76.532		576	67.6971
576.5	76.545		576.5	67.7255
577	76.539		577	67.751
577.5	76.538		577.5	67.7688
578	76.535		578	67.7588
578.5	76.537		578.5	67.7617
579	76.535		579	67.7709
579.5	76.544		579.5	67.7851
580	76.561		580	67.8093
580.5	76.578		580.5	67.81
581	76.574		581	67.7958
581.5	76.588		581.5	67.7929
582	76.627		582	67.7958
582.5	76.626		582.5	67.8171
583	76.638		583	67.8348
583.5	76.659		583.5	67.8433
584	76.666		584	67.8739
584.5	76.675		584.5	67.8675
585	76.705		585	67.8959
585.5	76.724		585.5	67.9016
586	76.742		586	67.9158
586.5	76.739		586.5	67.9314
587	76.778		587	67.9321
587.5	76.795		587.5	67.9165
588	76.797		588	67.925
588.5	76.804		588.5	67.9172
589	76.812		589	67.9101
589.5	76.82		589.5	67.9292
590	76.829		590	67.9569
590.5	76.837		590.5	67.9697
591	76.859		591	67.9733
591.5	76.847		591.5	67.9875
592	76.852		592	68.0074
592.5	76.868		592.5	68.0244
593	76.89		593	68.0237
593.5	76.883		593.5	68.0407
594	76.889		594	68.0379
594.5	76.893		594.5	68.0485
595	76.906		595	68.0443
595.5	76.899		595.5	68.0649
596	76.923		596	68.067
596.5	76.933		596.5	68.0741
597	76.951		597	68.0982
597.5	76.96		597.5	68.1131
598	76.973		598	68.133
598.5	76.984		598.5	68.1437
599	76.995		599	68.1309
599.5	77.004		599.5	68.1685
600	77.035		600	68.182
600.5	77.046		600.5	68.1856
601	77.058		601	68.1983
601.5	77.067		601.5	68.1948
602	77.069		602	68.1998
602.5	77.094		602.5	68.2012
603	77.073		603	68.2061
603.5	77.102		603.5	68.2473
604	77.105		604	68.2473
604.5	77.094		604.5	68.2438
605	77.098		605	68.2473
605.5	77.113		605.5	68.263
606	77.106		606	68.2601
606.5	77.113		606.5	68.2821
607	77.128		607	68.2956
607.5	77.17		607.5	68.3304
608	77.183		608	68.3127
608.5	77.196		608.5	68.3141
609	77.227		609	68.3141
609.5	77.235		609.5	68.3418
610	77.237		610	68.3538
610.5	77.254		610.5	68.3489
611	77.291		611	68.3453
611.5	77.288		611.5	68.3531
612	77.283		612	68.3347
612.5	77.276		612.5	68.3474
613	77.285		613	68.3609
613.5	77.281		613.5	68.3631
614	77.287		614	68.3624
614.5	77.298		614.5	68.3595
615	77.31		615	68.3957
615.5	77.294		615.5	68.4071
616	77.279		616	68.4248
616.5	77.286		616.5	68.4277
617	77.278		617	68.444
617.5	77.27		617.5	68.4532
618	77.288		618	68.4617
618.5	77.305		618.5	68.4532
619	77.32		619	68.4617
619.5	77.327		619.5	68.4674
620	77.319		620	68.4845
620.5	77.36		620.5	68.4767
621	77.386		621	68.5065
621.5	77.395		621.5	68.4937
622	77.405		622	68.5058
622.5	77.398		622.5	68.5342
623	77.393		623	68.5597
623.5	77.389		623.5	68.5768
624	77.393		624	68.5619
624.5	77.415		624.5	68.5626
625	77.418		625	68.5668
625.5	77.414		625.5	68.5498
626	77.428		626	68.5754
626.5	77.448		626.5	68.5746
627	77.445		627	68.5718
627.5	77.447		627.5	68.5896
628	77.458		628	68.5938
628.5	77.468		628.5	68.6279
629	77.489		629	68.6279
629.5	77.487		629.5	68.6243
630	77.487		630	68.6492
630.5	77.533		630.5	68.6414
631	77.546		631	68.6577
631.5	77.559		631.5	68.6691
632	77.589		632	68.679
632.5	77.589		632.5	68.684
633	77.613		633	68.6904
633.5	77.616		633.5	68.7003
634	77.634		634	68.7315
634.5	77.644		634.5	68.7337
635	77.603		635	68.7422
635.5	77.625		635.5	68.7245
636	77.628		636	68.7394
636.5	77.616		636.5	68.7188
637	77.644		637	68.7245
637.5	77.629		637.5	68.7252
638	77.625		638	68.7209
638.5	77.62		638.5	68.7301
639	77.631		639	68.7536
639.5	77.644		639.5	68.76
640	77.628		640	68.7898
640.5	77.657		640.5	68.794
641	77.665		641	68.8153
641.5	77.678		641.5	68.8153
642	77.714		642	68.8167
642.5	77.711		642.5	68.8402
643	77.721		643	68.8459
643.5	77.728		643.5	68.8089
644	77.749		644	68.816
644.5	77.756		644.5	68.8324
645	77.761		645	68.8352
645.5	77.787		645.5	68.8522
646	77.77		646	68.8558
646.5	77.775		646.5	68.8693
647	77.808		647	68.8792
647.5	77.853		647.5	68.8764
648	77.847		648	68.9019
648.5	77.853		648.5	68.9232
649	77.861		649	68.9254
649.5	77.887		649.5	68.9119
650	77.878		650	68.9197
650.5	77.885		650.5	68.9296
651	77.882		651	68.924
651.5	77.884		651.5	68.9147
652	77.871		652	68.9403
652.5	77.879		652.5	68.9438
653	77.905		653	68.9211
653.5	77.91		653.5	68.8899
654	77.906		654	68.9098
654.5	77.893		654.5	68.9055
655	77.896		655	68.9055
655.5	77.905		655.5	68.9289
656	77.894		656	68.9538
656.5	77.882		656.5	68.9374
657	77.88		657	68.9453
657.5	77.853		657.5	68.9715
658	77.855		658	68.9985
658.5	77.842		658.5	68.9964
659	77.87		659	68.9765
659.5	77.876		659.5	68.9822
660	77.858		660	68.9744
660.5	77.866		660.5	68.9701
661	77.862		661	68.9772
661.5	77.869		661.5	68.9829
662	77.867		662	68.9893
662.5	77.869		662.5	68.99
663	77.863		663	68.9964
663.5	77.86		663.5	69.0134
664	77.879		664	69.0177
664.5	77.88		664.5	69.0184
665	77.906		665	69.0141
665.5	77.926		665.5	69.0177
666	77.927		666	69.029
666.5	77.95		666.5	69.0447
667	77.958		667	69.0653
667.5	77.98		667.5	69.0645
668	77.995		668	69.0759
668.5	77.975		668.5	69.0773
669	78.008		669	69.0724
669.5	77.999		669.5	69.0496
670	78.011		670	69.0347
670.5	78.059		670.5	69.0241
671	78.063		671	69.0177
671.5	78.073		671.5	69.0035
672	78.085		672	68.9871
672.5	78.094		672.5	68.9673
673	78.111		673	68.9829
673.5	78.117		673.5	68.9942
674	78.121		674	69.0084
674.5	78.119		674.5	69.0226
675	78.098		675	69.0404
675.5	78.121		675.5	69.0212
676	78.142		676	69.0489
676.5	78.135		676.5	69.0653
677	78.122		677	69.0858
677.5	78.143		677.5	69.0936
678	78.112		678	69.0695
678.5	78.119		678.5	69.0844
679	78.133		679	69.1128
679.5	78.112		679.5	69.1149
680	78.132		680	69.1476
680.5	78.123		680.5	69.1256
681	78.165		681	69.1228
681.5	78.186		681.5	69.1277
682	78.162		682	69.1526
682.5	78.206		682.5	69.1796
683	78.214		683	69.154
683.5	78.189		683.5	69.1426
684	78.213		684	69.127
684.5	78.166		684.5	69.1086
685	78.177		685	69.1206
685.5	78.134		685.5	69.1725
686	78.134		686	69.1568
686.5	78.175		686.5	69.1363
687	78.152		687	69.1363
687.5	78.145		687.5	69.1703
688	78.178		688	69.1682
688.5	78.181		688.5	69.1618
689	78.194		689	69.1583
689.5	78.233		689.5	69.1277
690	78.25		690	69.1071
690.5	78.292		690.5	69.1441
691	78.269		691	69.137
691.5	78.261		691.5	69.1071
692	78.257		692	69.1029
692.5	78.257		692.5	69.1284
693	78.292		693	69.1625
693.5	78.296		693.5	69.1952
694	78.275		694	69.2342
694.5	78.287		694.5	69.2591
695	78.271		695	69.2683
695.5	78.285		695.5	69.2882
696	78.313		696	69.3322
696.5	78.36		696.5	69.367
697	78.345		697	69.3301
697.5	78.331		697.5	69.3208
698	78.315		698	69.3173
698.5	78.279		698.5	69.335
699	78.286		699	69.3081
699.5	78.275		699.5	69.2896
700	78.286		700	69.3123
700.5	78.278		700.5	69.3152
701	78.26		701	69.3017
701.5	78.288		701.5	69.3116
702	78.291		702	69.3592
702.5	78.357		702.5	69.3705
703	78.405		703	69.3365
703.5	78.439		703.5	69.3635
704	78.472		704	69.3691
704.5	78.488		704.5	69.3571
705	78.486		705	69.3485
705.5	78.513		705.5	69.3663
706	78.486		706	69.3855
706.5	78.487		706.5	69.384
707	78.459		707	69.4117
707.5	78.471		707.5	69.4366
708	78.462		708	69.4416
708.5	78.43		708.5	69.4771
709	78.419		709	69.4955
709.5	78.491		709.5	69.5069
710	78.47		710	69.5111
710.5	78.513		710.5	69.5218
711	78.513		711	69.5012
711.5	78.525		711.5	69.4849
712	78.508		712	69.5133
712.5	78.503		712.5	69.5097
713	78.52		713	69.5211
713.5	78.535		713.5	69.5182
714	78.486		714	69.5573
714.5	78.496		714.5	69.5665
715	78.472		715	69.5949
715.5	78.489		715.5	69.6141
716	78.499		716	69.6333
716.5	78.508		716.5	69.6162
717	78.488		717	69.6198
717.5	78.485		717.5	69.6191
718	78.486		718	69.6283
718.5	78.503		718.5	69.6219
719	78.492		719	69.6318
719.5	78.513		719.5	69.6269
720	78.512		720	69.6269
720.5	78.503		720.5	69.6375
721	78.501		721	69.6361
721.5	78.482		721.5	69.6254
722	78.474		722	69.6411
722.5	78.494		722.5	69.651
723	78.489		723	69.6602
723.5	78.485		723.5	69.6709
724	78.483		724	69.6773
724.5	78.479		724.5	69.6794
725	78.466		725	69.6865
725.5	78.46		725.5	69.7014
726	78.471		726	69.7043
726.5	78.468		726.5	69.7177
727	78.469		727	69.7234
727.5	78.468		727.5	69.7348
728	78.49		728	69.739
728.5	78.507		728.5	69.7532
729	78.499		729	69.7603
729.5	78.522		729.5	69.7568
730	78.535		730	69.7518
730.5	78.536		730.5	69.7767
731	78.567		731	69.7965
731.5	78.574		731.5	69.8022
732	78.6		732	69.8193
732.5	78.611		732.5	69.8441
733	78.617		733	69.8548
733.5	78.619		733.5	69.8739
734	78.628		734	69.8697
734.5	78.642		734.5	69.8889
735	78.646		735	69.9016
735.5	78.658		735.5	69.9244
736	78.652		736	69.9542
736.5	78.656		736.5	69.989
737	78.665		737	69.9975
737.5	78.663		737.5	70.0103
738	78.684		738	70.0415
738.5	78.69		738.5	70.0451
739	78.705		739	70.05
739.5	78.739		739.5	70.0614
740	78.766		740	70.0777
740.5	78.781		740.5	70.1175
741	78.79		741	70.143
741.5	78.804		741.5	70.1736
742	78.812		742	70.187
742.5	78.831		742.5	70.1771
743	78.829		743	70.1849
743.5	78.845		743.5	70.1991
744	78.856		744	70.2119
744.5	78.879		744.5	70.2169
745	78.888		745	70.2453
745.5	78.896		745.5	70.2644
746	78.901		746	70.2879
746.5	78.913		746.5	70.3014
747	78.931		747	70.312
747.5	78.928		747.5	70.3234
748	78.936		748	70.317
748.5	78.952		748.5	70.3362
749	78.943		749	70.3787
749.5	78.972		749.5	70.3958
750	78.967		750	70.415
750.5	78.978		750.5	70.4363
751	78.993		751	70.4462
751.5	79		751.5	70.4519
752	79.006		752	70.4455
752.5	79.009		752.5	70.4604
753	79.004		753	70.4654
753.5	78.999		753.5	70.4767
754	79.02		754	70.4817
754.5	79.03		754.5	70.4874
755	79.037		755	70.5016
755.5	79.074		755.5	70.5051
756	79.068		756	70.5073
756.5	79.092		756.5	70.4987
757	79.087		757	70.4931
757.5	79.073		757.5	70.5009
758	79.077		758	70.5179
758.5	79.082		758.5	70.5357
759	79.081		759	70.53
759.5	79.097		759.5	70.5342
760	79.114		760	70.5534
760.5	79.108		760.5	70.5548
761	79.112		761	70.5683
761.5	79.117		761.5	70.5726
762	79.109		762	70.5747
762.5	79.119		762.5	70.579
763	79.13		763	70.5967
763.5	79.145		763.5	70.6045
764	79.17		764	70.6216
764.5	79.187		764.5	70.6223
765	79.177		765	70.6393
765.5	79.197		765.5	70.6507
766	79.197		766	70.6727
766.5	79.203		766.5	70.6805
767	79.21		767	70.6997
767.5	79.213		767.5	70.7046
768	79.218		768	70.7011
768.5	79.231		768.5	70.6961
769	79.24		769	70.716
769.5	79.252		769.5	70.7231
770	79.256		770	70.7323
770.5	79.24		770.5	70.7366
771	79.233		771	70.7316
771.5	79.254		771.5	70.7408
772	79.245		772	70.7472
772.5	79.251		772.5	70.7543
773	79.254		773	70.76
773.5	79.26		773.5	70.765
774	79.281		774	70.7763
774.5	79.302		774.5	70.7962
775	79.306		775	70.8133
775.5	79.323		775.5	70.8062
776	79.322		776	70.8005
776.5	79.338		776.5	70.8154
777	79.358		777	70.8204
777.5	79.374		777.5	70.8296
778	79.387		778	70.8332
778.5	79.397		778.5	70.8431
779	79.409		779	70.8445
779.5	79.418		779.5	70.8481
780	79.434		780	70.8587
780.5	79.426		780.5	70.8729
781	79.413		781	70.8665
781.5	79.431		781.5	70.8594
782	79.433		782	70.8793
782.5	79.441		782.5	70.9077
783	79.436		783	70.9098
783.5	79.44		783.5	70.9198
784	79.449		784	70.9425
784.5	79.441		784.5	70.9475
785	79.457		785	70.9624
785.5	79.463		785.5	70.9652
786	79.485		786	70.9631
786.5	79.486		786.5	70.956
787	79.488		787	70.9602
787.5	79.504		787.5	70.9744
788	79.503		788	71.0078
788.5	79.506		788.5	71.0156
789	79.508		789	71.0135
789.5	79.509		789.5	71.0355
790	79.511		790	71.0319
790.5	79.511		790.5	71.0284
791	79.531		791	71.0334
791.5	79.525		791.5	71.0334
792	79.527		792	71.0398
792.5	79.509		792.5	71.0405
793	79.504		793	71.0582
793.5	79.525		793.5	71.0596
794	79.523		794	71.0511
794.5	79.514		794.5	71.0369
795	79.518		795	71.0327
795.5	79.524		795.5	71.0312
796	79.53		796	71.022
796.5	79.522		796.5	71.027
797	79.519		797	71.0256
797.5	79.509		797.5	71.0263
798	79.506		798	71.0234
798.5	79.505		798.5	71.0249
799	79.514		799	71.0334
799.5	79.511		799.5	71.0312
800	79.499		800	71.0319
800.5	79.505		--	--
801	79.52		--	--
801.5	79.513		--	--
802	79.506		--	--
802.5	79.525		--	--
803	79.538		--	--
803.5	79.555		--	--
804	79.572		--	--
804.5	79.588		--	--
805	79.593		--	--
805.5	79.595		--	--
806	79.611		--	--
806.5	79.606		--	--
807	79.605		--	--
807.5	79.606		--	--
808	79.614		--	--
808.5	79.618		--	--
809	79.608		--	--
809.5	79.606		--	--
810	79.592		--	--
810.5	79.583		--	--
811	79.58		--	--
811.5	79.586		--	--
812	79.594		--	--
812.5	79.592		--	--
813	79.614		--	--
813.5	79.623		--	--
814	79.64		--	--
814.5	79.65		--	--
815	79.651		--	--
815.5	79.67		--	--
816	79.69		--	--
816.5	79.696		--	--
817	79.697		--	--
817.5	79.711		--	--
818	79.711		--	--
818.5	79.72		--	--
819	79.739		--	--
819.5	79.756		--	--
820	79.765		--	--
820.5	79.766		--	--
821	79.759		--	--
821.5	79.783		--	--
822	79.795		--	--
822.5	79.792		--	--
823	79.816		--	--
823.5	79.83		--	--
824	79.83		--	--
824.5	79.834		--	--
825	79.823		--	--
825.5	79.805		--	--
826	79.774		--	--
826.5	79.798		--	--
827	79.784		--	--
827.5	79.787		--	--
828	79.784		--	--
828.5	79.773		--	--
829	79.784		--	--
829.5	79.762		--	--
830	79.767		--	--
830.5	79.766		--	--
831	79.758		--	--
831.5	79.783		--	--
832	79.8		--	--
832.5	79.797		--	--
833	79.733		--	--
833.5	79.736		--	--
834	79.755		--	--
834.5	79.826		--	--
835	79.826		--	--
835.5	79.809		--	--
836	79.806		--	--
836.5	79.807		--	--
837	79.823		--	--
837.5	79.827		--	--
838	79.811		--	--
838.5	79.798		--	--
839	79.788		--	--
839.5	79.796		--	--
840	79.807		--	--
840.5	79.794		--	--
841	79.713		--	--
841.5	79.72		--	--
842	79.725		--	--
842.5	79.751		--	--
843	79.756		--	--
843.5	79.738		--	--
844	79.768		--	--
844.5	79.772		--	--
845	79.774		--	--
845.5	79.807		--	--
846	79.852		--	--
846.5	79.875		--	--
847	79.89		--	--
847.5	79.898		--	--
848	79.884		--	--
848.5	79.883		--	--
849	79.892		--	--
849.5	79.906		--	--
850	79.911		--	--
850.5	79.895		--	--
851	79.903		--	--
851.5	79.906		--	--
852	79.951		--	--
852.5	79.922		--	--
853	79.921		--	--
853.5	79.877		--	--
854	79.867		--	--
854.5	79.902		--	--
855	79.925		--	--
855.5	79.937		--	--
856	79.936		--	--
856.5	79.946		--	--
857	80.013		--	--
857.5	80.017		--	--
858	80.055		--	--
858.5	80.032		--	--
859	80.066		--	--
859.5	80.071		--	--
860	80.123		--	--
860.5	80.141		--	--
861	80.138		--	--
861.5	80.134		--	--
862	80.109		--	--
862.5	80.112		--	--
863	80.121		--	--
863.5	80.057		--	--
864	80.072		--	--
864.5	80.055		--	--
865	80.042		--	--
865.5	80.065		--	--
866	80.038		--	--
866.5	80.007		--	--
867	80.011		--	--
867.5	79.989		--	--
868	79.995		--	--
868.5	79.994		--	--
869	79.967		--	--
869.5	79.938		--	--
870	79.904		--	--
870.5	79.874		--	--
871	79.868		--	--
871.5	79.846		--	--
872	79.81		--	--
872.5	79.805		--	--
873	79.804		--	--
873.5	79.787		--	--
874	79.78		--	--
874.5	79.748		--	--
875	79.739		--	--
875.5	79.745		--	--
876	79.765		--	--
876.5	79.819		--	--
877	79.824		--	--
877.5	79.812		--	--
878	79.836		--	--
878.5	79.856		--	--
879	79.87		--	--
879.5	79.883		--	--
880	79.893		--	--
880.5	79.914		--	--
881	79.936		--	--
881.5	79.939		--	--
882	79.941		--	--
882.5	79.953		--	--
883	79.935		--	--
883.5	79.943		--	--
884	79.962		--	--
884.5	79.944		--	--
885	79.925		--	--
885.5	79.914		--	--
886	79.917		--	--
886.5	79.913		--	--
887	79.915		--	--
887.5	79.911		--	--
888	79.938		--	--
888.5	79.946		--	--
889	79.92		--	--
889.5	79.907		--	--
890	79.915		--	--
890.5	79.929		--	--
891	79.953		--	--
891.5	79.969		--	--
892	79.983		--	--
892.5	79.972		--	--
893	79.985		--	--
893.5	79.983		--	--
894	79.99		--	--
894.5	79.985		--	--
895	79.989		--	--
895.5	79.995		--	--
896	80.005		--	--
896.5	80.009		--	--
897	79.996		--	--
897.5	79.995		--	--
898	79.986		--	--
898.5	79.986		--	--
899	80.006		--	--
899.5	80.007		--	--
900	80.004		--	--

## Sheet: Fig 3a
Fig 3a
o-Br-TRZ			m-Br-TRZ			p-Br-TRZ
Time (s)	Temperature (oC)		Time (s)	Temperature (oC)		Time (s)	Temperature (oC)
0	24.865		0	25.332		0	24.6489
0.067	28.5256		0.2	35.3281		0.133	27.3808
0.2	36.7816		0.267	39.416		0.333	39.0963
0.333	43.2232		0.4	44.253		0.4	42.9749
0.4	47.8564		0.534	46.9946		0.533	48.3251
0.533	51.6305		0.6	49.7611		0.667	52.1837
0.667	54.8796		0.867	54.5561		0.733	55.0885
0.733	57.6756		0.934	56.5241		0.867	57.6756
0.867	59.5844		1.134	59.4462		1	60.3374
0.933	62.0771		1.334	62.5835		1.067	63.1781
1.067	63.4835		1.4	64.2891		1.2	65.4099
1.133	65.1616		1.534	65.826		1.333	66.9886
1.333	66.9008		1.667	66.9447		1.467	69.3579
1.4	67.855		1.8	68.4909		1.533	71.4028
1.533	68.8729		1.934	70.4608		1.667	72.4242
1.667	70.0481		2.067	71.4967		1.8	74.1378
1.733	70.5639		2.2	72.4242		1.867	75.2259
1.867	71.3174		2.267	73.2452		2	76.3154
2	71.8802		2.467	74.163		2.133	78.2033
2.067	72.5853		2.534	74.9086		2.2	79.0375
2.2	72.9156		2.667	75.6676		2.333	80.1517
2.333	73.65		2.734	76.3735		2.467	81.4439
2.533	74.2049		2.867	77.0599		2.533	82.2308
2.667	74.4147		3	77.7107		2.667	83.1496
2.733	74.7497		3.2	78.7108		2.8	84.3331
2.867	75.0256		3.334	79.1436		2.867	85.06
3	75.3594		3.4	79.689		3	85.8624
3.133	75.5011		3.534	80.338		3.133	86.7472
3.333	75.8173		3.667	80.6536		3.267	87.5889
3.4	75.9586		3.8	81.0492		3.467	88.9523
3.533	76.0333		3.867	81.5485		3.6	89.6225
3.667	76.2159		4	81.9181		3.8	90.8641
3.733	76.332		4.067	82.2708		3.933	91.2914
3.867	76.5234		4.2	82.5429		4.067	92.0064
4	76.6276		4.334	82.8226		4.133	92.4008
4.067	76.7306		4.467	83.1894		4.267	92.8019
4.2	76.8324		4.534	83.4761		4.333	93.255
4.333	76.933		4.667	83.8416		4.467	94.1129
4.467	77.0323		4.8	84.1826		4.534	93.4761
4.533	77.1304		4.934	84.2935		4.667	93.8416
4.8	77.2273		5	84.4993		4.8	94.1826
4.867	77.323		5.134	84.7759		4.934	94.2935
5	77.4174		5.267	85.0205		5	94.4993
5.133	77.5106		5.334	85.2176		5.134	94.7759
5.2	77.6026		5.467	85.4301		5.267	95.0205
5.4	77.6934		5.6	85.5953		5.334	95.2176
5.6	77.783		5.667	85.8467		5.467	95.4301
5.733	77.8713		5.8	86.1526		5.6	95.5953
5.933	77.9584		5.867	86.3171		5.667	95.8467
6.067	78.0443		6	86.458		5.8	96.1526
6.133	78.129		6.134	86.6769		5.867	96.3171
6.267	78.2125		6.334	86.8799		6	96.458
6.4	78.2947		6.467	86.8956		6.134	96.6769
6.467	78.3757		6.534	87.262		6.334	96.8799
6.6	78.4555		6.734	87.4644		6.467	96.8956
6.8	78.534		6.8	87.5733		6.534	97.262
6.933	78.6114		6.934	87.62		6.734	97.4644
7.067	78.6875		7.067	87.9229		6.8	97.5733
7.133	78.7624		7.134	88.1246		6.934	97.62
7.267	78.8361		7.267	88.0858		7.067	97.9229
7.4	78.9085		7.334	88.1944		7.134	98.1246
7.6	78.9797		7.467	88.3338		7.267	98.0858
7.733	79.0497		7.6	88.4422		7.334	98.1944
7.8	79.1185		7.667	88.5814		7.467	98.3338
8	79.1861		7.8	88.5814		7.6	98.4422
8.133	79.2524		7.934	88.7747		7.667	98.5814
8.267	79.3175		8.134	88.8673		7.8	98.5814
8.4	79.3814		8.267	88.9908		7.934	98.7747
8.533	79.4441		8.4	89.0911		8.134	98.8673
8.733	79.5056		8.467	89.1528		8.267	98.9908
8.8	79.5658		8.6	89.1836		8.4	99.0911
8.933	79.6248		8.734	89.2761		8.467	99.1528
9.067	79.6826		8.8	89.33		8.6	99.1836
9.133	79.7392		8.934	89.4224		8.734	99.2761
9.267	79.7945		9.067	89.5533		8.8	99.33
9.4	79.8486		9.134	89.5994		8.934	99.4224
9.533	79.9015		9.267	89.6456		9.067	99.5533
9.6	79.9532		9.4	89.707		9.134	99.5994
9.867	80.0037		9.467	89.83		9.267	99.6456
9.933	80.0529		9.6	89.8607		9.4	99.707
10.067	80.1009		9.734	89.7378		9.467	99.83
10.133	80.1477		9.867	89.9835		9.6	99.8607
10.267	80.1933		9.934	89.9759		9.734	99.7378
10.4	80.2376		10.067	90.0449		9.867	99.9835
10.533	80.2808		10.2	90.1446		9.934	99.9759
10.6	80.3227		10.267	90.252		10.067	100.045
10.733	80.3633		10.4	90.3669		10.2	100.145
10.867	80.4028		10.534	90.3209		10.267	100.252
10.933	80.441		10.6	90.3209		10.4	100.367
11.067	80.4781		10.734	90.4282		10.534	100.321
11.2	80.5139		10.867	90.4358		10.6	100.321
11.333	80.5484		11	90.4664		10.734	100.428
11.4	80.5818		11.067	90.5124		10.867	100.436
11.533	80.6139		11.2	90.4971		11	100.466
11.6	80.6448		11.267	90.5277		11.067	100.512
11.8	80.6745		11.4	90.6959		11.2	100.497
11.933	80.703		11.534	90.7189		11.267	100.528
12.067	80.7302		11.6	90.7112		11.4	100.696
12.2	80.7562		11.734	90.6883		11.534	100.719
12.267	80.781		11.867	90.7112		11.6	100.711
12.467	80.8046		12	90.8946		11.734	100.688
12.533	80.8269		12.067	90.9099		11.867	100.711
12.667	80.8481		12.2	90.9404		12	100.895
12.733	80.868		12.334	90.9786		12.067	100.91
12.867	80.8867		12.4	90.803		12.2	100.94
13	80.9041		12.534	91.1312		12.334	100.979
13.067	80.9204		12.667	91.1694		12.4	100.803
13.2	80.9354		12.734	91.1617		12.534	101.131
13.333	80.9492		12.867	91.2075		12.667	101.169
13.4	80.9618		13	91.2151		12.734	101.162
13.533	80.9731		13.067	91.2456		12.867	101.207
13.667	80.9833		13.2	91.4513		13	101.215
13.733	80.9922		13.334	91.4285		13.067	101.246
13.867	80.9999		13.467	91.4818		13.2	101.451
14	81.0063		13.534	91.6112		13.334	101.428
14.133	81.0116		13.667	91.7177		13.467	101.482
14.2	81.0156		13.734	91.8925		13.534	101.611
14.333	81.0184		13.867	91.6873		13.667	101.718
14.467	81.02		14	91.596		13.734	101.892
14.667	81.0204		14.067	91.4666		13.867	101.687
14.733	81.0195		14.2	91.6568		14	101.596
14.867	81.0174		14.334	91.4742		14.067	101.467
15	81.0141		14.534	91.1617		14.2	101.657
15.2	63.7346		14.667	91.3828		14.334	101.474
15.333	58.8645		14.8	91.238		14.534	101.162
15.467	53.7057		14.867	91.1923		14.667	101.383
15.6	50.194		15	87.6666		14.8	101.238
15.8	45.6307		15.134	80.9605		14.867	101.192
15.867	43.8626		15.267	76.4232		15	97.6666
16	42.4352		15.4	72.3393		15.4	82.8944
16.133	40.0742		15.6	67.2955		15.467	78.9477
16.333	38.154		15.667	64.4497		15.6	74.9922
16.467	37.0204		15.8	62.0228		15.667	72.1269
16.6	36.2262		15.934	60.1633		15.8	69.2714
16.667	35.5478		16	58.0668		15.933	65.3479
16.8	34.8104		16.134	56.1477		16	63.1421
17.067	33.7685		16.267	54.8225		16.133	60.548
17.267	32.9533		16.334	53.6003		16.267	58.4476
17.4	32.4592		16.467	52.0965		16.467	55.0601
17.467	32.2791		16.6	50.4099		16.6	53.043
17.6	32.0761		16.667	49.0994		16.667	51.8443
17.733	31.8163		16.8	48.1856		16.867	49.9679
17.8	31.6125		16.934	46.8739		17	48.2354
17.933	31.3971		17.067	45.8945		17.133	46.2285
18	31.1926		17.267	44.2427		17.267	45.2443
18.133	31.022		17.334	43.2749		17.4	44.3453
18.267	30.9195		17.467	42.6119		17.533	43.1198
18.4	30.8283		17.534	41.9873		17.667	42.1228
18.533	30.6914		17.734	41.1183		17.733	41.3282
18.6	30.6114		17.934	39.9577		17.867	40.7396
18.733	30.4285		18	39.4586		18	39.8092
18.867	30.3255		18.134	38.7438		18.2	38.6153
18.933	30.2339		18.267	38.3258		18.333	38.0464
19.067	30.1307		18.4	37.8634		18.4	37.637
19.2	30.0274		18.467	37.529		18.533	37.0854
19.267	29.9815		18.6	36.9987		18.667	36.4552
19.4	29.9355		18.734	36.662		18.867	35.7451
19.533	29.8551		18.8	36.3026		18.933	35.3171
19.6	29.7861		18.934	36.0078		19.067	34.9759
19.733	29.694		19.067	35.6684		19.2	34.5784
19.8	29.6019		19.134	35.3391		19.333	34.0798
19.933	29.5097		19.267	35.0861		19.4	33.8353
20.067	29.4751		19.4	34.7994		19.533	33.5123
20.2	29.429		19.467	34.5342		19.667	33.3336
20.4	29.4059		19.6	34.2573		19.733	33.1324
20.467	29.302		19.8	33.902		19.867	32.8075
20.6	29.2558		19.934	33.6572		20	32.5717
20.733	29.2673		20.067	33.356		20.067	32.3917
20.867	29.2096		20.2	33.2443		20.2	32.2791
21	29.1171		20.267	33.0653		20.4	31.9067
21.067	29.1517		20.4	32.8299		20.533	31.7258
21.2	29.1402		20.534	32.6728		20.667	31.5332
21.333	29.0129		20.6	32.5492		20.733	31.3517
21.4	28.9898		20.734	32.3692		20.867	31.1926
21.533	29.0013		20.867	32.1551		21	31.1244
21.667	28.8739		21	32.031		21.067	31.0561
21.733	28.8507		21.067	31.9293		21.2	30.9423
21.867	28.8623		21.2	31.7823		21.333	30.7484
22	28.7927		21.334	31.6918		21.4	30.6457
22.067	28.6999		21.4	31.5785		21.533	30.4743
22.2	28.6534		21.534	31.4538		21.667	30.314
22.4	28.6186		21.667	31.3744		21.867	30.2109
22.533	28.5605		21.734	31.2608		22.133	30.0044
22.667	28.5721		21.867	31.1926		22.2	29.9585
22.733	28.5373		22	31.0333		22.333	29.924
22.867	28.5256		22.067	30.9536		22.467	29.8436
23	28.4559		22.2	30.8739		22.533	29.8091
23.067	28.421		22.334	30.7941		22.8	29.671
23.2	28.3395		22.4	30.7256		22.867	29.5789
23.333	28.3511		22.534	30.5771		23.133	29.4059
23.467	28.3395		22.6	30.4971		23.2	29.3251
23.533	28.3278		22.734	30.4399		23.333	29.2558
23.667	28.2812		22.867	30.3827		23.467	29.2327
23.733	28.258		23	30.3255		23.6	29.1864
23.933	28.1764		23.067	30.2682		23.8	28.955
24	28.1297		23.2	30.2453		23.867	28.9087
24.133	28.188		23.334	30.1192		24.133	28.955
24.2	28.1297		23.4	30.0848		24.267	28.8855
24.333	28.1064		23.534	30.0159		24.333	28.9202
24.4	28.083		23.667	29.947		24.467	28.9898
24.533	28.1181		23.8	29.924		24.6	28.8739
24.667	28.1064		23.867	29.8551		24.667	28.8159
24.8	28.0714		24	29.7746		24.8	28.7927
25	28.083		24.067	29.7976		24.933	28.7695
25.133	28.0247		24.2	29.7976		25	28.6999
25.2	27.978		24.334	29.7401		25.133	28.5837
25.333	27.9196		24.467	29.671		25.267	28.5837
25.467	27.9312		24.534	29.6825		25.467	28.5024
25.533	27.9663		24.667	29.6249		25.6	28.4908
25.667	27.9196		24.734	29.6019		25.667	28.4791
25.8	27.8728		24.934	29.5789		25.8	28.3744
25.933	27.8728		25	29.4751		25.933	28.3861
26.067	27.8494		25.134	29.452		26.133	28.3045
26.133	27.8377		25.267	29.4059		26.267	28.2812
26.267	27.7909		25.334	29.3135		26.4	28.2463
26.333	27.826		25.467	29.2789		26.467	28.1764
26.467	27.7793		25.6	29.1864		26.6	28.1297
26.6	27.8026		25.667	29.1864		26.8	27.9897
26.667	27.7909		25.8	29.2327		26.933	27.9663
26.8	27.7207		25.867	29.2442		27.067	27.9546
26.933	27.7324		26	29.1517		27.133	27.9079
27.067	27.7442		26.134	29.0592		27.267	27.8962
27.133	27.709		26.267	29.0708		27.4	27.9079
27.267	27.6973		26.334	29.0476		27.533	27.8143
27.4	27.7207		26.467	29.0013		27.6	27.8494
27.6	27.7442		26.6	29.0245		27.733	27.8845
27.667	27.709		26.734	29.0245		27.867	27.7909
27.8	27.6856		26.934	28.9434		27.933	27.7442
27.867	27.6622		27	28.955		28.067	27.7442
28	27.6153		27.134	28.9202		28.2	27.6505
28.067	27.6388		27.267	28.8507		28.333	27.6153
28.2	27.6036		27.4	28.8391		28.533	27.6271
28.333	27.6271		27.6	28.8507		28.6	27.5568
28.4	27.6036		27.734	28.8275		--	--
28.6	27.5802		27.8	28.7927		--	--
28.733	27.4981		27.934	28.7927		--	--
28.867	27.5216		28	28.6999		--	--
28.933	27.545		28.134	28.6651		--	--
29.067	27.5216		28.267	28.6534		--	--
29.2	27.5333		28.4	28.6302		--	--
29.267	27.5333		28.467	28.6418		--	--
29.4	27.4864		28.6	28.5489		--	--
29.467	27.4395		28.667	28.5721		--	--
29.667	27.4512		28.8	28.5605		--	--
29.733	27.3925		28.934	28.5256		--	--
29.867	27.3925		29	28.514		--	--
29.933	27.4395		29.2	28.5373		--	--
30.067	27.4043		29.267	28.5373		--	--
30.2	27.416		29.4	28.4908		--	--
30.267	27.4277		29.467	28.4093		--	--
30.4	27.4043		29.6	28.4791		--	--
30.467	27.3925		29.734	28.4675		--	--
30.6	27.3925		29.8	28.4442		--	--
30.733	27.416		29.934	28.4326		--	--
30.867	27.3573		30.067	28.4093		--	--
30.933	27.4395		30.134	28.3861		--	--
31.067	27.4043		30.267	28.3395		--	--
31.2	27.3925		30.4	28.3278		--	--
31.333	27.3808		30.467	28.3162		--	--
31.467	27.3925		30.6	28.2812		--	--
31.533	27.3808		30.734	28.3045		--	--
31.667	27.416		30.867	28.223		--	--
31.733	27.3573		30.934	28.2463		--	--
31.867	27.4043		31.067	28.258		--	--
32	27.3573		31.2	28.1647		--	--
32.067	27.4043		31.334	28.1297		--	--
32.2	27.3573		31.4	28.083		--	--
32.267	27.3221		31.534	28.048		--	--
32.4	27.3221		31.6	27.9897		--	--
32.467	27.2986		31.734	28.0597		--	--
32.6	27.2516		31.867	28.048		--	--
32.733	27.2751		31.934	28.0247		--	--
32.867	27.2398		32.067	28.048		--	--
33	27.2986		32.2	27.9429		--	--
33.067	27.3456		32.334	28.0013		--	--
33.2	27.3103		32.4	27.978		--	--
33.267	27.2986		32.534	27.9663		--	--
33.4	27.3456		32.667	28.013		--	--
33.467	27.2986		32.734	27.9663		--	--
33.6	27.3808		32.867	27.9312		--	--
33.667	27.3691		33	27.9546		--	--
33.8	27.3691		33.067	27.9312		--	--
33.867	27.2986		33.2	27.9079		--	--
34	27.2633		33.334	27.8494		--	--
34.067	27.2633		33.4	27.8494		--	--
34.267	27.2633		33.534	27.8494		--	--
34.333	27.2868		33.667	27.8377		--	--
34.467	27.2633		33.734	27.8143		--	--
34.6	27.2163		33.867	27.7909		--	--
34.667	27.2046		33.934	27.7793		--	--
34.8	27.2281		34.134	27.7675		--	--
34.867	27.2046		34.2	27.7324		--	--
35	27.1811		34.334	27.7793		--	--
35.133	27.2046		34.467	27.7909		--	--
35.333	27.2751		34.534	27.709		--	--
35.467	27.2398		34.667	27.7324		--	--
35.533	27.1928		34.8	27.7442		--	--
35.667	27.2163		34.934	27.6856		--	--
35.733	27.2633		35	27.7793		--	--
35.867	27.1693		35.134	27.7793		--	--
36.067	27.1811		35.2	27.8143		--	--
36.267	27.2046		35.334	27.7675		--	--
36.4	27.1928		35.467	27.7442		--	--
36.467	27.2163		35.534	27.6856		--	--
36.6	27.2163		35.667	27.6973		--	--
36.733	27.2163		35.8	27.6505		--	--
36.8	27.2046		35.934	27.6622		--	--
36.933	27.1811		36	27.6622		--	--
37	27.1811		36.134	27.709		--	--
37.133	27.1928		36.267	27.6739		--	--
37.2	27.1575		36.334	27.6388		--	--
37.4	27.1458		36.467	27.6856		--	--
37.6	27.0987		36.6	27.6973		--	--
37.667	27.0987		36.667	27.6505		--	--
37.8	27.0634		36.8	27.5919		--	--
37.933	27.0752		36.934	27.6036		--	--
38	27.0634		37	27.5802		--	--
38.133	27.0869		37.134	27.5919		--	--
38.267	27.0281		37.267	27.5919		--	--
38.4	27.0752		37.334	27.6153		--	--
38.533	27.0987		37.467	27.6622		--	--
38.6	27.1811		37.6	27.7207		--	--
38.733	27.1811		37.667	27.6856		--	--
38.867	27.134		37.867	27.5802		--	--
38.933	27.1575		37.934	27.5802		--	--
39.067	27.0987		38.067	27.5568		--	--
39.133	27.0752		38.134	27.4981		--	--
39.267	27.0163		38.267	27.5568		--	--
39.4	27.0163		38.334	27.6622		--	--
39.533	27.0163		38.467	27.6153		--	--
39.667	26.9692		38.6	27.6153		--	--
39.733	26.9456		38.667	27.5919		--	--
39.867	26.9574		38.8	27.6622		--	--
40	26.9338		38.934	27.6036		--	--
40.067	26.9574		39.067	27.6271		--	--
40.2	26.9692		39.2	27.5216		--	--
40.267	26.9574		39.267	27.4512		--	--
40.4	27.0399		39.4	27.545		--	--
40.533	27.0516		39.534	27.4981		--	--
40.6	27.0163		39.6	27.545		--	--
40.733	26.981		39.734	27.545		--	--
40.867	26.9574		39.8	27.5216		--	--
40.933	26.8985		39.934	27.545		--	--
41.067	26.8985		40.067	27.5216		--	--
41.2	26.9221		40.134	27.4629		--	--
41.267	26.8985		40.267	27.4395		--	--
41.467	26.8867		40.334	27.4629		--	--
41.533	26.8631		40.467	27.4629		--	--
41.667	26.8985		40.6	27.4277		--	--
41.733	26.8631		40.667	27.4629		--	--
41.867	26.8631		40.867	27.4512		--	--
41.933	26.8749		41.067	27.4395		--	--
42.067	26.8749		41.2	27.4395		--	--
42.2	26.8395		41.267	27.416		--	--
42.333	26.816		41.4	27.4043		--	--
42.4	26.8513		41.534	27.3573		--	--
42.533	26.8513		41.667	27.3456		--	--
42.6	26.7923		41.867	27.3925		--	--
42.733	26.7806		41.934	27.4277		--	--
42.8	26.7923		42.134	27.3925		--	--
42.933	26.6979		42.2	27.3456		--	--
43	26.7451		42.334	27.3456		--	--
43.133	26.7688		42.4	27.3456		--	--
43.267	26.7923		42.534	27.3573		--	--
43.333	26.8041		42.667	27.3691		--	--
43.467	26.7923		42.734	27.2751		--	--
43.667	26.8395		42.867	27.2868		--	--
43.733	26.7569		43	27.2868		--	--
43.867	26.7806		43.067	27.2633		--	--
44	26.8631		43.2	27.2751		--	--
44.067	26.8513		43.334	27.2516		--	--
44.2	26.8631		43.467	27.2281		--	--
44.267	26.816		43.534	27.2398		--	--
44.4	26.8395		43.667	27.2633		--	--
44.467	26.7806		43.8	27.2046		--	--
44.6	26.7688		43.867	27.2398		--	--
44.667	26.7451		44	27.2516		--	--
44.8	26.7451		44.134	27.2633		--	--
44.867	26.8041		44.267	27.2633		--	--
45	26.7688		44.334	27.2046		--	--
45.133	26.7334		44.467	27.1811		--	--
45.2	26.7097		44.6	27.1693		--	--
45.333	26.6743		44.667	27.0869		--	--
45.467	26.6625		44.8	27.0869		--	--
45.6	26.7097		44.867	27.0752		--	--
45.667	26.7215		45	27.1575		--	--
45.8	26.7097		45.067	27.134		--	--
45.867	26.7097		45.267	27.1458		--	--
46	26.6625		45.334	27.134		--	--
46.133	26.6743		45.467	27.134		--	--
46.2	26.7097		45.534	27.1458		--	--
46.333	26.6979		45.667	27.1693		--	--
46.467	26.6625		45.734	27.1458		--	--
46.6	26.6979		45.934	27.1105		--	--
46.8	26.6979		46.067	27.0752		--	--
46.933	26.6625		46.134	27.0399		--	--
47.067	26.6034		46.267	27.0516		--	--
47.133	26.6389		46.334	27.0752		--	--
47.267	26.6271		46.467	27.0399		--	--
47.4	26.5916		46.6	26.9928		--	--
47.467	26.568		46.667	27.0281		--	--
47.6	26.5443		46.8	27.0516		--	--
47.733	26.568		46.934	27.0634		--	--
47.867	26.6152		47.067	27.1105		--	--
47.933	26.5916		47.134	27.0634		--	--
48.067	26.5916		47.267	27.0399		--	--
48.2	26.6152		47.4	27.0281		--	--
48.4	26.5088		47.467	26.981		--	--
48.467	26.5207		47.6	27.0634		--	--
48.6	26.568		47.734	27.1105		--	--
48.733	26.568		47.8	27.0399		--	--
48.8	26.497		47.934	27.0281		--	--
48.933	26.5325		48	27.0281		--	--
49.067	26.5088		48.134	26.9928		--	--
49.2	26.4615		48.267	27.0516		--	--
49.267	26.4852		48.334	27.0399		--	--
49.4	26.5088		48.467	27.0752		--	--
49.533	26.5443		48.534	27.0399		--	--
49.6	26.5443		48.667	27.0399		--	--
49.733	26.5088		48.734	26.9928		--	--
49.8	26.497		48.867	26.9692		--	--
50	26.4733		49	27.0163		--	--
50.067	26.497		49.134	26.9574		--	--
50.2	26.568		49.267	26.9103		--	--
50.267	26.497		49.4	26.9338		--	--
50.4	26.4852		49.534	26.9221		--	--
50.467	26.4733		49.6	26.8631		--	--
50.6	26.426		49.734	26.9221		--	--
50.733	26.4142		49.867	26.8867		--	--
50.867	26.497		49.934	26.9103		--	--
51	26.426		50.067	26.9103		--	--
51.067	26.4497		50.134	26.8867		--	--
51.2	26.497		50.267	26.8985		--	--
51.267	26.497		50.334	26.8749		--	--
51.4	26.426		50.467	26.816		--	--
51.533	26.4142		50.534	26.8513		--	--
51.733	26.4142		50.667	26.9221		--	--
51.867	26.4023		50.734	26.8631		--	--
52	26.3905		50.867	26.8631		--	--
52.067	26.3787		--	--		--	--
52.2	26.4023		--	--		--	--
52.333	26.4142		--	--		--	--
52.4	26.3668		--	--		--	--
52.533	26.426		--	--		--	--
52.6	26.4142		--	--		--	--
52.8	26.4379		--	--		--	--
52.867	26.4142		--	--		--	--
53	26.4023		--	--		--	--
53.133	26.4023		--	--		--	--
53.2	26.4023		--	--		--	--
53.333	26.3787		--	--		--	--
53.4	26.4023		--	--		--	--
53.533	26.4852		--	--		--	--
53.667	26.426		--	--		--	--
53.733	26.4023		--	--		--	--
53.867	26.4023		--	--		--	--
54	26.355		--	--		--	--
54.133	26.3668		--	--		--	--
54.267	26.4379		--	--		--	--
54.333	26.4023		--	--		--	--
54.467	26.426		--	--		--	--
54.6	26.4733		--	--		--	--
54.667	26.4379		--	--		--	--
54.8	26.426		--	--		--	--
54.867	26.4142		--	--		--	--
55	26.4615		--	--		--	--
55.067	26.4379		--	--		--	--
55.2	26.4142		--	--		--	--
55.333	26.4497		--	--		--	--
55.4	26.4142		--	--		--	--
55.533	26.4615		--	--		--	--
55.733	26.3431		--	--		--	--
55.933	26.4142		--	--		--	--
56	26.3076		--	--		--	--
56.133	26.3313		--	--		--	--
56.267	26.3076		--	--		--	--
56.333	26.2958		--	--		--	--
56.467	26.2721		--	--		--	--
56.6	26.355		--	--		--	--
56.667	26.3313		--	--		--	--
56.8	26.3905		--	--		--	--
56.933	26.3905		--	--		--	--
57	26.3431		--	--		--	--
57.133	26.3076		--	--		--	--
57.267	26.3194		--	--		--	--

## Sheet: Fig 3b
Fig 3b
o-Br-TRZ			m-Br-TRZ			p-Br-TRZ
Torsion angle (degree)	P (1/degree)		Torsion angle (degree)	P (1/degree)		Torsion angle (degree)	P (1/degree)
-184	0		-184	0		-184	0
-183	0		-183	0		-183	0
-182	0		-182	0		-182	0
-181	0		-181	0		-181	0
-180	0		-180	0		-180	0
-179	0		-179	0		-179	0
-178	0		-178	0		-178	0
-177	0		-177	0		-177	0
-176	0		-176	0		-176	0
-175	0		-175	0		-175	0
-174	0		-174	0		-174	0
-173	0		-173	0		-173	0
-172	0		-172	0		-172	0
-171	0		-171	0		-171	0
-170	0		-170	0		-170	0
-169	0		-169	0		-169	0
-168	0		-168	0		-168	0
-167	0		-167	0		-167	0
-166	0		-166	0		-166	0
-165	0		-165	0		-165	0
-164	0		-164	0		-164	0
-163	0		-163	0		-163	0
-162	0		-162	0		-162	0
-161	0		-161	0		-161	0
-160	0		-160	0		-160	0
-159	0		-159	0		-159	0
-158	0		-158	0		-158	0
-157	0		-157	0		-157	0
-156	0		-156	0		-156	0
-155	0		-155	0		-155	0
-154	0		-154	0		-154	0
-153	0		-153	0		-153	0
-152	0		-152	0		-152	0
-151	0		-151	0		-151	0
-150	0		-150	0		-150	0
-149	0		-149	0		-149	0
-148	0		-148	0		-148	0
-147	0		-147	0		-147	0
-146	0		-146	0		-146	0
-145	0		-145	0		-145	0
-144	0		-144	0		-144	0
-143	0		-143	0		-143	0
-142	0		-142	0		-142	0
-141	0		-141	0		-141	0
-140	0		-140	0		-140	0
-139	0		-139	0		-139	0
-138	0		-138	0		-138	0
-137	0		-137	0		-137	0
-136	0		-136	0		-136	0
-135	0		-135	0		-135	0
-134	0		-134	0		-134	0
-133	0		-133	0		-133	0
-132	0		-132	0		-132	0
-131	0		-131	0		-131	0
-130	0		-130	0		-130	0
-129	0		-129	0		-129	0
-128	0		-128	0		-128	0
-127	0		-127	0		-127	0
-126	0		-126	0		-126	0
-125	0		-125	0		-125	0
-124	0		-124	0		-124	0
-123	0		-123	0		-123	0
-122	0		-122	0		-122	0
-121	0		-121	0		-121	0
-120	0		-120	0		-120	0
-119	0		-119	0		-119	0
-118	0		-118	0		-118	0
-117	0		-117	0		-117	0
-116	0		-116	0		-116	0
-115	0		-115	0		-115	0
-114	0		-114	0		-114	0
-113	0		-113	0		-113	0
-112	0		-112	0		-112	0
-111	0		-111	0		-111	0
-110	0		-110	0		-110	0
-109	0		-109	0		-109	0
-108	0		-108	0		-108	0
-107	0		-107	0		-107	0
-106	0		-106	0		-106	0
-105	0		-105	0		-105	0
-104	0		-104	0		-104	0
-103	0		-103	0		-103	0
-102	0		-102	0		-102	0
-101	0		-101	0		-101	0
-100	0		-100	0		-100	0
-99	0		-99	0		-99	0
-98	0		-98	0		-98	0
-97	0		-97	0		-97	0
-96	0		-96	0		-96	0
-95	0		-95	0		-95	0
-94	0		-94	0		-94	0
-93	0		-93	0		-93	0
-92	0		-92	0		-92	0
-91	0		-91	0		-91	0
-90	0		-90	0		-90	0
-89	0		-89	0		-89	0
-88	0		-88	0		-88	0
-87	0		-87	0		-87	0
-86	0		-86	0		-86	0
-85	0		-85	0		-85	0
-84	0		-84	0		-84	0
-83	0		-83	0		-83	0
-82	0		-82	0		-82	0
-81	0		-81	0		-81	0
-80	0		-80	0		-80	0
-79	0		-79	0		-79	0
-78	0		-78	0		-78	0
-77	0		-77	0		-77	0
-76	0		-76	0		-76	0.000999001
-75	0		-75	0		-75	0
-74	0		-74	0		-74	0
-73	0		-73	0		-73	0
-72	0		-72	0		-72	0
-71	0		-71	0		-71	0.001998
-70	0		-70	0		-70	0
-69	0		-69	0		-69	0.001998
-68	0		-68	0		-68	0.000999001
-67	0		-67	0		-67	0
-66	0		-66	0		-66	0.001998
-65	0		-65	0		-65	0.001998
-64	0		-64	0		-64	0.001998
-63	0		-63	0		-63	0.000999001
-62	0		-62	0		-62	0.002997
-61	0		-61	0		-61	0.000999001
-60	0		-60	0		-60	0.004995
-59	0		-59	0		-59	0.002997
-58	0		-58	0		-58	0.002997
-57	0		-57	0		-57	0.001998
-56	0		-56	0		-56	0.003996
-55	0		-55	0		-55	0.002997
-54	0.000999001		-54	0		-54	0.003996
-53	0		-53	0		-53	0.004995
-52	0		-52	0		-52	0.00799201
-51	0		-51	0.000999001		-51	0.004995
-50	0		-50	0		-50	0.00699301
-49	0.000999001		-49	0		-49	0.00999001
-48	0		-48	0		-48	0.00899101
-47	0.002997		-47	0.001998		-47	0.00999001
-46	0		-46	0		-46	0.00899101
-45	0.000999001		-45	0		-45	0.014985
-44	0.000999001		-44	0		-44	0.015984
-43	0.000999001		-43	0		-43	0.00599401
-42	0.001998		-42	0.000999001		-42	0.013986
-41	0.002997		-41	0.001998		-41	0.00599401
-40	0.001998		-40	0		-40	0.013986
-39	0.002997		-39	0.000999001		-39	0.016983
-38	0.001998		-38	0.000999001		-38	0.016983
-37	0.001998		-37	0.001998		-37	0.00899101
-36	0.004995		-36	0.000999001		-36	0.014985
-35	0.003996		-35	0.001998		-35	0.00799201
-34	0.000999001		-34	0.003996		-34	0.012987
-33	0.003996		-33	0.00599401		-33	0.010989
-32	0.000999001		-32	0.002997		-32	0.014985
-31	0.003996		-31	0.001998		-31	0.018981
-30	0.00599401		-30	0.001998		-30	0.016983
-29	0.00599401		-29	0.004995		-29	0.015984
-28	0.004995		-28	0.00699301		-28	0.011988
-27	0.003996		-27	0.00599401		-27	0.010989
-26	0.00799201		-26	0.00899101		-26	0.012987
-25	0.00799201		-25	0.012987		-25	0.012987
-24	0.010989		-24	0.003996		-24	0.017982
-23	0.00699301		-23	0.00999001		-23	0.00999001
-22	0.00599401		-22	0.00999001		-22	0.011988
-21	0.00799201		-21	0.00999001		-21	0.00799201
-20	0.00599401		-20	0.00599401		-20	0.011988
-19	0.00899101		-19	0.00999001		-19	0.013986
-18	0.00599401		-18	0.013986		-18	0.015984
-17	0.010989		-17	0.016983		-17	0.00699301
-16	0.002997		-16	0.015984		-16	0.00699301
-15	0.00599401		-15	0.015984		-15	0.00999001
-14	0.001998		-14	0.015984		-14	0.002997
-13	0.002997		-13	0.014985		-13	0.00599401
-12	0.004995		-12	0.017982		-12	0.012987
-11	0.004995		-11	0.017982		-11	0.00899101
-10	0.001998		-10	0.015984		-10	0.004995
-9	0.000999001		-9	0.016983		-9	0.00899101
-8	0.001998		-8	0.017982		-8	0.00699301
-7	0.001998		-7	0.010989		-7	0.00699301
-6	0.003996		-6	0.011988		-6	0.00799201
-5	0.000999001		-5	0.013986		-5	0.00699301
-4	0.004995		-4	0.00799201		-4	0.00699301
-3	0.002997		-3	0.017982		-3	0.003996
-2	0.002997		-2	0.00999001		-2	0.001998
-1	0.003996		-1	0.010989		-1	0.00999001
0	0.001998		0	0.018981		0	0.00699301
1	0.001998		1	0.014985		1	0.00599401
2	0.003996		2	0.00899101		2	0.001998
3	0.004995		3	0.017982		3	0.003996
4	0.003996		4	0.014985		4	0.00699301
5	0.003996		5	0.014985		5	0.00599401
6	0.004995		6	0.025974		6	0.004995
7	0.004995		7	0.024975		7	0.00599401
8	0.004995		8	0.021978		8	0.00599401
9	0.00899101		9	0.01998		9	0.00699301
10	0.00699301		10	0.016983		10	0.004995
11	0.010989		11	0.016983		11	0.003996
12	0.013986		12	0.016983		12	0.00799201
13	0.00899101		13	0.022977		13	0.004995
14	0.00699301		14	0.026973		14	0.00999001
15	0.013986		15	0.015984		15	0.00599401
16	0.014985		16	0.01998		16	0.00999001
17	0.011988		17	0.013986		17	0.004995
18	0.018981		18	0.014985		18	0.00899101
19	0.023976		19	0.013986		19	0.013986
20	0.027972		20	0.018981		20	0.00699301
21	0.028971		21	0.023976		21	0.00599401
22	0.018981		22	0.024975		22	0.00999001
23	0.024975		23	0.022977		23	0.00999001
24	0.034965		24	0.024975		24	0.011988
25	0.02997		25	0.013986		25	0.011988
26	0.028971		26	0.017982		26	0.00599401
27	0.023976		27	0.00899101		27	0.010989
28	0.036963		28	0.014985		28	0.00799201
29	0.035964		29	0.012987		29	0.00899101
30	0.027972		30	0.00999001		30	0.00799201
31	0.02997		31	0.00799201		31	0.00599401
32	0.033966		32	0.00799201		32	0.010989
33	0.030969		33	0.002997		33	0.010989
34	0.034965		34	0.00599401		34	0.004995
35	0.01998		35	0.00599401		35	0.002997
36	0.025974		36	0.00799201		36	0.011988
37	0.01998		37	0.004995		37	0.00899101
38	0.020979		38	0.002997		38	0.00699301
39	0.015984		39	0.001998		39	0.010989
40	0.010989		40	0.001998		40	0.00899101
41	0.00899101		41	0.001998		41	0.003996
42	0.010989		42	0.001998		42	0.004995
43	0.00999001		43	0		43	0.00699301
44	0.003996		44	0.000999001		44	0.004995
45	0.00799201		45	0		45	0.00999001
46	0.00999001		46	0		46	0.004995
47	0.002997		47	0		47	0.00599401
48	0.002997		48	0.000999001		48	0.010989
49	0.003996		49	0		49	0.002997
50	0.003996		50	0		50	0.004995
51	0		51	0		51	0.000999001
52	0		52	0		52	0.002997
53	0		53	0		53	0.002997
54	0		54	0		54	0.003996
55	0		55	0		55	0.001998
56	0		56	0		56	0.001998
57	0		57	0		57	0.001998
58	0		58	0		58	0.002997
59	0		59	0		59	0.000999001
60	0		60	0		60	0.001998
61	0.000999001		61	0		61	0.000999001
62	0		62	0		62	0.002997
63	0		63	0		63	0.000999001
64	0		64	0		64	0.002997
65	0		65	0		65	0
66	0		66	0		66	0.000999001
67	0		67	0		67	0
68	0		68	0		68	0
69	0		69	0		69	0
70	0		70	0		70	0
71	0		71	0		71	0
72	0		72	0		72	0
73	0		73	0		73	0.000999001
74	0		74	0		74	0
75	0		75	0		75	0
76	0		76	0		76	0
77	0		77	0		77	0
78	0		78	0		78	0
79	0		79	0		79	0
80	0		80	0		80	0
81	0		81	0		81	0
82	0		82	0		82	0
83	0		83	0		83	0
84	0		84	0		84	0
85	0		85	0		85	0
86	0		86	0		86	0
87	0		87	0		87	0
88	0		88	0		88	0
89	0		89	0		89	0
90	0		90	0		90	0
91	0		91	0		91	0
92	0		92	0		92	0
93	0		93	0		93	0
94	0		94	0		94	0
95	0		95	0		95	0
96	0		96	0		96	0
97	0		97	0		97	0
98	0		98	0		98	0
99	0		99	0		99	0
100	0		100	0		100	0
101	0		101	0		101	0
102	0		102	0		102	0
103	0		103	0		103	0
104	0		104	0		104	0
105	0		105	0		105	0
106	0		106	0		106	0
107	0		107	0		107	0
108	0		108	0		108	0
109	0		109	0		109	0
110	0		110	0		110	0
111	0		111	0		111	0
112	0		112	0		112	0
113	0		113	0		113	0
114	0		114	0		114	0
115	0		115	0		115	0
116	0		116	0		116	0
117	0		117	0		117	0
118	0		118	0		118	0
119	0		119	0		119	0
120	0		120	0		120	0
121	0		121	0		121	0
122	0		122	0		122	0
123	0		123	0		123	0
124	0		124	0		124	0
125	0		125	0		125	0
126	0		126	0		126	0
127	0		127	0		127	0
128	0		128	0		128	0
129	0		129	0		129	0
130	0		130	0		130	0
131	0		131	0		131	0
132	0		132	0		132	0
133	0		133	0		133	0
134	0		134	0		134	0
135	0		135	0		135	0
136	0		136	0		136	0
137	0		137	0		137	0
138	0		138	0		138	0
139	0		139	0		139	0
140	0		140	0		140	0
141	0		141	0		141	0
142	0		142	0		142	0
143	0		143	0		143	0
144	0		144	0		144	0
145	0		145	0		145	0
146	0		146	0		146	0
147	0		147	0		147	0
148	0		148	0		148	0
149	0		149	0		149	0
150	0		150	0		150	0
151	0		151	0		151	0
152	0		152	0		152	0
153	0		153	0		153	0
154	0		154	0		154	0
155	0		155	0		155	0
156	0		156	0		156	0
157	0		157	0		157	0
158	0		158	0		158	0
159	0		159	0		159	0
160	0		160	0		160	0
161	0		161	0		161	0
162	0		162	0		162	0
163	0		163	0		163	0
164	0		164	0		164	0
165	0		165	0		165	0
166	0		166	0		166	0
167	0		167	0		167	0
168	0		168	0		168	0
169	0		169	0		169	0
170	0		170	0		170	0
171	0		171	0		171	0
172	0		172	0		172	0
173	0		173	0		173	0
174	0		174	0		174	0
175	0		175	0		175	0
176	0		176	0		176	0
177	0		177	0		177	0
178	0		178	0		178	0
179	0		179	0		179	0
180	0		180	0		180	0
181	0		181	0		181	0
182	0		182	0		182	0
183	0		183	0		183	0
184	0		184	0		184	0

## Sheet: Fig 4a
Fig 4a
25 oC			70 oC			100 oC			130 oC			150 oC
Wavelength (nm)	PL Intensity		Wavelength (nm)	PL Intensity		Wavelength (nm)	PL Intensity		Wavelength (nm)	PL Intensity		Wavelength (nm)	PL Intensity
370	27.72		370	40.59		370	29.05		370	8.401		370	5.111
370.2	27.98		370.2	40.62		370.2	29.11		370.2	8.427		370.2	5.099
370.4	28.4		370.4	40.69		370.4	29.16		370.4	8.449		370.4	5.101
370.6	29.04		370.6	40.79		370.6	29.24		370.6	8.487		370.6	5.095
370.8	29.7		370.8	40.91		370.8	29.33		370.8	8.516		370.8	5.085
371	30.64		371	41.08		371	29.44		371	8.542		371	5.078
371.2	31.64		371.2	41.29		371.2	29.6		371.2	8.597		371.2	5.085
371.4	32.69		371.4	41.5		371.4	29.76		371.4	8.669		371.4	5.088
371.6	33.69		371.6	41.75		371.6	29.95		371.6	8.715		371.6	5.101
371.8	34.71		371.8	42.08		371.8	30.15		371.8	8.779		371.8	5.118
372	35.83		372	42.39		372	30.36		372	8.865		372	5.125
372.2	36.92		372.2	42.76		372.2	30.61		372.2	8.944		372.2	5.133
372.4	37.99		372.4	43.11		372.4	30.87		372.4	9.04		372.4	5.157
372.6	39.16		372.6	43.55		372.6	31.17		372.6	9.145		372.6	5.173
372.8	40.6		372.8	44		372.8	31.51		372.8	9.252		372.8	5.188
373	41.98		373	44.54		373	31.83		373	9.374		373	5.212
373.2	43.41		373.2	45.05		373.2	32.19		373.2	9.475		373.2	5.24
373.4	44.84		373.4	45.61		373.4	32.57		373.4	9.605		373.4	5.257
373.6	46.36		373.6	46.2		373.6	32.96		373.6	9.737		373.6	5.276
373.8	47.74		373.8	46.83		373.8	33.39		373.8	9.873		373.8	5.3
374	49.36		374	47.51		374	33.86		374	10.02		374	5.333
374.2	50.91		374.2	48.23		374.2	34.38		374.2	10.17		374.2	5.369
374.4	52.54		374.4	48.96		374.4	34.85		374.4	10.33		374.4	5.4
374.6	54.23		374.6	49.75		374.6	35.38		374.6	10.51		374.6	5.442
374.8	55.97		374.8	50.59		374.8	35.96		374.8	10.7		374.8	5.471
375	57.6		375	51.46		375	36.57		375	10.89		375	5.515
375.2	59.27		375.2	52.35		375.2	37.2		375.2	11.09		375.2	5.562
375.4	61.07		375.4	53.29		375.4	37.83		375.4	11.29		375.4	5.61
375.6	63.05		375.6	54.27		375.6	38.53		375.6	11.49		375.6	5.654
375.8	65		375.8	55.3		375.8	39.25		375.8	11.72		375.8	5.708
376	66.9		376	56.41		376	40.01		376	11.97		376	5.756
376.2	68.93		376.2	57.6		376.2	40.75		376.2	12.2		376.2	5.814
376.4	70.92		376.4	58.8		376.4	41.54		376.4	12.46		376.4	5.863
376.6	73.01		376.6	59.98		376.6	42.4		376.6	12.75		376.6	5.918
376.8	75.44		376.8	61.26		376.8	43.31		376.8	13.03		376.8	5.97
377	77.61		377	62.6		377	44.21		377	13.32		377	6.04
377.2	79.84		377.2	63.96		377.2	45.18		377.2	13.63		377.2	6.105
377.4	82.02		377.4	65.4		377.4	46.13		377.4	13.96		377.4	6.165
377.6	84.36		377.6	66.88		377.6	47.14		377.6	14.29		377.6	6.238
377.8	86.87		377.8	68.46		377.8	48.16		377.8	14.64		377.8	6.307
378	89.37		378	70		378	49.21		378	14.97		378	6.398
378.2	91.81		378.2	71.6		378.2	50.4		378.2	15.34		378.2	6.497
378.4	94.11		378.4	73.29		378.4	51.53		378.4	15.73		378.4	6.592
378.6	96.86		378.6	75		378.6	52.67		378.6	16.15		378.6	6.695
378.8	99.37		378.8	76.81		378.8	53.87		378.8	16.6		378.8	6.792
379	102.1		379	78.69		379	55.12		379	17.05		379	6.891
379.2	104.9		379.2	80.59		379.2	56.41		379.2	17.5		379.2	6.989
379.4	107.6		379.4	82.48		379.4	57.73		379.4	17.99		379.4	7.097
379.6	110.3		379.6	84.42		379.6	59.06		379.6	18.46		379.6	7.205
379.8	113		379.8	86.43		379.8	60.43		379.8	18.98		379.8	7.322
380	115.9		380	88.53		380	61.79		380	19.5		380	7.441
380.2	118.5		380.2	90.69		380.2	63.23		380.2	20		380.2	7.564
380.4	121.5		380.4	92.94		380.4	64.74		380.4	20.53		380.4	7.692
380.6	124.5		380.6	95.22		380.6	66.27		380.6	21.1		380.6	7.819
380.8	127.6		380.8	97.46		380.8	67.82		380.8	21.72		380.8	7.965
381	130.8		381	99.83		381	69.38		381	22.32		381	8.108
381.2	133.8		381.2	102.3		381.2	70.97		381.2	22.91		381.2	8.252
381.4	136.8		381.4	104.8		381.4	72.61		381.4	23.51		381.4	8.405
381.6	140.1		381.6	107.3		381.6	74.31		381.6	24.17		381.6	8.551
381.8	142.8		381.8	109.9		381.8	75.99		381.8	24.84		381.8	8.711
382	146.2		382	112.5		382	77.77		382	25.53		382	8.89
382.2	149.5		382.2	115.2		382.2	79.55		382.2	26.24		382.2	9.067
382.4	153		382.4	118.1		382.4	81.39		382.4	26.97		382.4	9.256
382.6	156.4		382.6	120.9		382.6	83.2		382.6	27.69		382.6	9.437
382.8	159.5		382.8	123.8		382.8	85.1		382.8	28.41		382.8	9.618
383	162.7		383	126.7		383	87.04		383	29.2		383	9.823
383.2	166.4		383.2	129.6		383.2	89.05		383.2	30		383.2	10.02
383.4	170.1		383.4	132.6		383.4	91.01		383.4	30.85		383.4	10.21
383.6	173.7		383.6	135.7		383.6	93.05		383.6	31.7		383.6	10.42
383.8	177.4		383.8	138.8		383.8	95.19		383.8	32.56		383.8	10.64
384	180.8		384	142		384	97.31		384	33.45		384	10.87
384.2	184.3		384.2	145.2		384.2	99.49		384.2	34.38		384.2	11.08
384.4	187.7		384.4	148.5		384.4	101.6		384.4	35.28		384.4	11.32
384.6	191.1		384.6	151.8		384.6	103.8		384.6	36.22		384.6	11.58
384.8	194.6		384.8	155.2		384.8	106.1		384.8	37.16		384.8	11.8
385	198.2		385	158.6		385	108.3		385	38.15		385	12.05
385.2	201.6		385.2	162.1		385.2	110.5		385.2	39.13		385.2	12.29
385.4	204.9		385.4	165.5		385.4	112.9		385.4	40.17		385.4	12.54
385.6	209		385.6	169		385.6	115.2		385.6	41.21		385.6	12.83
385.8	212.7		385.8	172.6		385.8	117.5		385.8	42.25		385.8	13.1
386	216.3		386	176.2		386	119.9		386	43.32		386	13.37
386.2	220.1		386.2	179.9		386.2	122.3		386.2	44.4		386.2	13.65
386.4	224.2		386.4	183.5		386.4	124.7		386.4	45.55		386.4	13.94
386.6	227.8		386.6	187.2		386.6	127.1		386.6	46.72		386.6	14.22
386.8	231.5		386.8	191		386.8	129.7		386.8	47.83		386.8	14.53
387	235.5		387	194.8		387	132.2		387	48.98		387	14.84
387.2	239.7		387.2	198.6		387.2	134.8		387.2	50.11		387.2	15.16
387.4	243.8		387.4	202.6		387.4	137.3		387.4	51.26		387.4	15.47
387.6	247.6		387.6	206.5		387.6	139.9		387.6	52.42		387.6	15.79
387.8	251.1		387.8	210.4		387.8	142.5		387.8	53.62		387.8	16.11
388	254.5		388	214.4		388	145		388	54.85		388	16.45
388.2	257.9		388.2	218.3		388.2	147.6		388.2	56.12		388.2	16.8
388.4	262.1		388.4	222.3		388.4	150.3		388.4	57.31		388.4	17.14
388.6	266.3		388.6	226.4		388.6	152.9		388.6	58.56		388.6	17.52
388.8	270.5		388.8	230.5		388.8	155.5		388.8	59.79		388.8	17.89
389	274.5		389	234.6		389	158		389	61.05		389	18.25
389.2	278.6		389.2	238.7		389.2	160.7		389.2	62.31		389.2	18.62
389.4	282.7		389.4	242.9		389.4	163.5		389.4	63.57		389.4	18.98
389.6	286.3		389.6	247		389.6	166.2		389.6	64.83		389.6	19.35
389.8	290.5		389.8	251.2		389.8	168.9		389.8	66.15		389.8	19.72
390	294.7		390	255.4		390	171.5		390	67.48		390	20.1
390.2	298.8		390.2	259.7		390.2	174.2		390.2	68.82		390.2	20.5
390.4	303.3		390.4	263.9		390.4	177		390.4	70.11		390.4	20.88
390.6	307.4		390.6	268.2		390.6	179.7		390.6	71.42		390.6	21.25
390.8	311.2		390.8	272.3		390.8	182.5		390.8	72.79		390.8	21.65
391	315.3		391	276.6		391	185.2		391	74.14		391	22.09
391.2	319.4		391.2	281		391.2	187.9		391.2	75.57		391.2	22.49
391.4	323.5		391.4	285.2		391.4	190.7		391.4	76.97		391.4	22.9
391.6	328.1		391.6	289.4		391.6	193.4		391.6	78.38		391.6	23.31
391.8	332.3		391.8	293.8		391.8	196.2		391.8	79.73		391.8	23.76
392	336.6		392	298		392	198.9		392	81.16		392	24.2
392.2	340.8		392.2	302.3		392.2	201.6		392.2	82.55		392.2	24.66
392.4	344.3		392.4	306.6		392.4	204.4		392.4	83.88		392.4	25.09
392.6	348.2		392.6	310.9		392.6	207.1		392.6	85.23		392.6	25.57
392.8	352.3		392.8	315.1		392.8	209.8		392.8	86.63		392.8	26.04
393	357.1		393	319.2		393	212.5		393	88.03		393	26.53
393.2	361.4		393.2	323.4		393.2	215.2		393.2	89.42		393.2	26.99
393.4	365.8		393.4	327.7		393.4	217.9		393.4	90.82		393.4	27.46
393.6	369.5		393.6	331.9		393.6	220.6		393.6	92.22		393.6	27.92
393.8	373.5		393.8	336.1		393.8	223.3		393.8	93.66		393.8	28.4
394	377.7		394	340.3		394	225.9		394	95.08		394	28.86
394.2	381.7		394.2	344.5		394.2	228.6		394.2	96.52		394.2	29.32
394.4	386.3		394.4	348.6		394.4	231.3		394.4	97.97		394.4	29.83
394.6	390.1		394.6	352.8		394.6	233.9		394.6	99.37		394.6	30.34
394.8	394.1		394.8	356.8		394.8	236.6		394.8	100.8		394.8	30.85
395	398.1		395	360.9		395	239.2		395	102.2		395	31.33
395.2	402.3		395.2	365		395.2	241.9		395.2	103.6		395.2	31.83
395.4	406		395.4	369.1		395.4	244.5		395.4	105		395.4	32.37
395.6	410		395.6	373.2		395.6	247.1		395.6	106.4		395.6	32.89
395.8	413.5		395.8	377.2		395.8	249.6		395.8	107.8		395.8	33.44
396	417.6		396	381.1		396	252.1		396	109.2		396	33.96
396.2	421.9		396.2	385.1		396.2	254.7		396.2	110.6		396.2	34.49
396.4	426		396.4	388.9		396.4	257.2		396.4	112		396.4	34.98
396.6	429.8		396.6	392.8		396.6	259.7		396.6	113.4		396.6	35.51
396.8	433.2		396.8	396.7		396.8	262.1		396.8	114.8		396.8	36.03
397	436.4		397	400.5		397	264.6		397	116.2		397	36.57
397.2	440.1		397.2	404.3		397.2	267		397.2	117.6		397.2	37.13
397.4	443.3		397.4	408.1		397.4	269.3		397.4	118.9		397.4	37.62
397.6	447		397.6	411.8		397.6	271.7		397.6	120.3		397.6	38.15
397.8	450.3		397.8	415.6		397.8	274.1		397.8	121.6		397.8	38.71
398	453.4		398	419.1		398	276.4		398	123		398	39.27
398.2	456.4		398.2	422.7		398.2	278.7		398.2	124.3		398.2	39.79
398.4	459		398.4	426.2		398.4	281		398.4	125.7		398.4	40.34
398.6	462.8		398.6	429.7		398.6	283.3		398.6	127.1		398.6	40.88
398.8	466		398.8	433.3		398.8	285.5		398.8	128.4		398.8	41.44
399	468.9		399	436.7		399	287.8		399	129.7		399	42.01
399.2	472.5		399.2	440.1		399.2	289.9		399.2	131.1		399.2	42.54
399.4	475.4		399.4	443.5		399.4	292.1		399.4	132.4		399.4	43.08
399.6	478.4		399.6	446.9		399.6	294.4		399.6	133.7		399.6	43.65
399.8	481.7		399.8	450.3		399.8	296.4		399.8	135		399.8	44.16
400	485.2		400	453.6		400	298.6		400	136.3		400	44.72
400.2	487.9		400.2	456.8		400.2	300.6		400.2	137.6		400.2	45.25
400.4	490.6		400.4	460		400.4	302.5		400.4	138.9		400.4	45.82
400.6	493.7		400.6	463.1		400.6	304.5		400.6	140.1		400.6	46.36
400.8	496.9		400.8	466.3		400.8	306.5		400.8	141.4		400.8	46.91
401	499.1		401	469.4		401	308.5		401	142.7		401	47.47
401.2	502.2		401.2	472.4		401.2	310.5		401.2	144		401.2	48.06
401.4	505.2		401.4	475.5		401.4	312.5		401.4	145.2		401.4	48.63
401.6	508		401.6	478.5		401.6	314.4		401.6	146.5		401.6	49.17
401.8	510.7		401.8	481.3		401.8	316.3		401.8	147.7		401.8	49.72
402	513.3		402	484.2		402	318.2		402	149		402	50.24
402.2	515.8		402.2	487.1		402.2	320.1		402.2	150.3		402.2	50.78
402.4	518.9		402.4	489.9		402.4	321.8		402.4	151.5		402.4	51.3
402.6	521.6		402.6	492.7		402.6	323.6		402.6	152.8		402.6	51.88
402.8	524.4		402.8	495.5		402.8	325.3		402.8	154		402.8	52.44
403	526.2		403	498.2		403	327.1		403	155.2		403	53.01
403.2	527.6		403.2	500.9		403.2	328.8		403.2	156.4		403.2	53.57
403.4	529		403.4	503.5		403.4	330.5		403.4	157.6		403.4	54.11
403.6	531.5		403.6	506.2		403.6	332.1		403.6	158.9		403.6	54.65
403.8	533.4		403.8	508.7		403.8	333.8		403.8	160.1		403.8	55.21
404	536.2		404	511.3		404	335.5		404	161.3		404	55.73
404.2	538.4		404.2	513.8		404.2	337.1		404.2	162.5		404.2	56.25
404.4	540.4		404.4	516.3		404.4	338.7		404.4	163.6		404.4	56.78
404.6	542.4		404.6	518.6		404.6	340.3		404.6	164.8		404.6	57.29
404.8	544.4		404.8	521		404.8	341.7		404.8	166		404.8	57.81
405	546.5		405	523.4		405	343.2		405	167.2		405	58.36
405.2	548		405.2	525.6		405.2	344.6		405.2	168.3		405.2	58.9
405.4	550.3		405.4	528		405.4	346		405.4	169.4		405.4	59.38
405.6	551.7		405.6	530.3		405.6	347.5		405.6	170.6		405.6	59.93
405.8	552.6		405.8	532.4		405.8	348.9		405.8	171.7		405.8	60.45
406	554.1		406	534.6		406	350.3		406	172.9		406	61
406.2	555.8		406.2	536.7		406.2	351.6		406.2	174		406.2	61.53
406.4	557		406.4	538.8		406.4	352.9		406.4	175.1		406.4	62.03
406.6	558.4		406.6	540.8		406.6	354.2		406.6	176.1		406.6	62.51
406.8	560.1		406.8	542.7		406.8	355.5		406.8	177.2		406.8	63.04
407	561.7		407	544.6		407	356.7		407	178.3		407	63.53
407.2	562.4		407.2	546.5		407.2	358		407.2	179.3		407.2	64.01
407.4	563.4		407.4	548.2		407.4	359.2		407.4	180.4		407.4	64.51
407.6	564.7		407.6	550.1		407.6	360.5		407.6	181.3		407.6	65.01
407.8	566.3		407.8	551.9		407.8	361.5		407.8	182.4		407.8	65.51
408	567.7		408	553.6		408	362.7		408	183.4		408	65.95
408.2	568.6		408.2	555.3		408.2	363.8		408.2	184.4		408.2	66.45
408.4	569.2		408.4	556.9		408.4	364.8		408.4	185.4		408.4	66.94
408.6	569.7		408.6	558.5		408.6	365.9		408.6	186.4		408.6	67.41
408.8	569.9		408.8	560.1		408.8	366.9		408.8	187.3		408.8	67.86
409	569.5		409	561.8		409	368.1		409	188.3		409	68.34
409.2	570.1		409.2	563.2		409.2	369.1		409.2	189.3		409.2	68.78
409.4	571.6		409.4	564.8		409.4	370.1		409.4	190.1		409.4	69.22
409.6	572.4		409.6	566.2		409.6	371		409.6	190.9		409.6	69.7
409.8	573.5		409.8	567.6		409.8	372.1		409.8	191.7		409.8	70.13
410	573.4		410	569		410	372.9		410	192.6		410	70.6
410.2	573.7		410.2	570.4		410.2	373.9		410.2	193.5		410.2	70.99
410.4	573.9		410.4	571.7		410.4	374.7		410.4	194.3		410.4	71.41
410.6	574.1		410.6	573		410.6	375.5		410.6	195.1		410.6	71.85
410.8	574.7		410.8	574.2		410.8	376.3		410.8	195.9		410.8	72.29
411	575.8		411	575.3		411	377		411	196.7		411	72.73
411.2	576.3		411.2	576.4		411.2	377.8		411.2	197.5		411.2	73.17
411.4	576.4		411.4	577.5		411.4	378.5		411.4	198.3		411.4	73.59
411.6	576.4		411.6	578.6		411.6	379.2		411.6	199		411.6	74
411.8	576.6		411.8	579.6		411.8	379.9		411.8	199.7		411.8	74.37
412	576.3		412	580.5		412	380.6		412	200.4		412	74.84
412.2	576.1		412.2	581.5		412.2	381.3		412.2	201.1		412.2	75.26
412.4	576.9		412.4	582.4		412.4	382		412.4	201.8		412.4	75.63
412.6	577.1		412.6	583.3		412.6	382.6		412.6	202.4		412.6	76.01
412.8	577.3		412.8	584.3		412.8	383.3		412.8	203.1		412.8	76.35
413	577.8		413	585.1		413	383.8		413	203.8		413	76.7
413.2	577.7		413.2	585.9		413.2	384.4		413.2	204.4		413.2	77.02
413.4	577.3		413.4	586.6		413.4	384.9		413.4	205		413.4	77.4
413.6	575.8		413.6	587.2		413.6	385.4		413.6	205.6		413.6	77.76
413.8	575.6		413.8	588		413.8	385.9		413.8	206.2		413.8	78.07
414	575.2		414	588.6		414	386.3		414	206.8		414	78.36
414.2	575.1		414.2	589.2		414.2	386.7		414.2	207.3		414.2	78.71
414.4	575.1		414.4	589.8		414.4	387.1		414.4	207.9		414.4	79.05
414.6	575		414.6	590.4		414.6	387.5		414.6	208.4		414.6	79.37
414.8	575.1		414.8	590.8		414.8	387.9		414.8	208.9		414.8	79.68
415	574.1		415	591.4		415	388.3		415	209.5		415	79.96
415.2	573.6		415.2	591.7		415.2	388.7		415.2	210		415.2	80.23
415.4	573.9		415.4	592.2		415.4	389		415.4	210.4		415.4	80.53
415.6	574		415.6	592.5		415.6	389.3		415.6	210.9		415.6	80.81
415.8	573.5		415.8	592.8		415.8	389.6		415.8	211.4		415.8	81.12
416	572.9		416	593		416	389.9		416	211.7		416	81.4
416.2	572.3		416.2	593.3		416.2	390.1		416.2	212		416.2	81.67
416.4	571.1		416.4	593.6		416.4	390.3		416.4	212.4		416.4	81.93
416.6	570.5		416.6	593.8		416.6	390.6		416.6	212.8		416.6	82.19
416.8	569.9		416.8	594		416.8	390.8		416.8	213.1		416.8	82.42
417	569.3		417	594.2		417	390.9		417	213.4		417	82.63
417.2	568.9		417.2	594.3		417.2	391.1		417.2	213.7		417.2	82.87
417.4	568.5		417.4	594.4		417.4	391.2		417.4	214		417.4	83.1
417.6	568.3		417.6	594.5		417.6	391.3		417.6	214.3		417.6	83.35
417.8	567.4		417.8	594.5		417.8	391.4		417.8	214.6		417.8	83.55
418	566.3		418	594.4		418	391.4		418	214.8		418	83.76
418.2	565.6		418.2	594.4		418.2	391.3		418.2	215		418.2	84.01
418.4	564.9		418.4	594.4		418.4	391.2		418.4	215.3		418.4	84.22
418.6	564.9		418.6	594.4		418.6	391.2		418.6	215.4		418.6	84.47
418.8	564.5		418.8	594.2		418.8	391.2		418.8	215.7		418.8	84.64
419	563.6		419	594.1		419	391.1		419	215.9		419	84.82
419.2	561.9		419.2	594		419.2	391		419.2	216		419.2	85.03
419.4	560.3		419.4	593.8		419.4	390.9		419.4	216.2		419.4	85.17
419.6	559.3		419.6	593.6		419.6	390.8		419.6	216.4		419.6	85.34
419.8	559.2		419.8	593.4		419.8	390.7		419.8	216.5		419.8	85.48
420	559.2		420	593.2		420	390.5		420	216.7		420	85.63
420.2	558.7		420.2	592.9		420.2	390.3		420.2	216.7		420.2	85.75
420.4	557.3		420.4	592.6		420.4	390.1		420.4	216.9		420.4	85.91
420.6	555		420.6	592.2		420.6	389.9		420.6	216.9		420.6	86.06
420.8	553.5		420.8	591.9		420.8	389.7		420.8	217		420.8	86.2
421	552.2		421	591.5		421	389.5		421	217.1		421	86.32
421.2	552.1		421.2	591.3		421.2	389.2		421.2	217.2		421.2	86.46
421.4	552		421.4	590.9		421.4	388.9		421.4	217.2		421.4	86.61
421.6	550.8		421.6	590.4		421.6	388.7		421.6	217.3		421.6	86.73
421.8	549.9		421.8	589.8		421.8	388.4		421.8	217.3		421.8	86.81
422	548		422	589.4		422	388.1		422	217.4		422	86.97
422.2	547		422.2	588.9		422.2	387.8		422.2	217.4		422.2	87.05
422.4	545.7		422.4	588.3		422.4	387.5		422.4	217.4		422.4	87.18
422.6	545.1		422.6	587.7		422.6	387.2		422.6	217.3		422.6	87.26
422.8	543.9		422.8	587.1		422.8	386.8		422.8	217.3		422.8	87.37
423	543.4		423	586.5		423	386.3		423	217.3		423	87.43
423.2	542.3		423.2	585.7		423.2	385.9		423.2	217.2		423.2	87.51
423.4	540.5		423.4	584.9		423.4	385.5		423.4	217.2		423.4	87.59
423.6	539.5		423.6	584.2		423.6	385.1		423.6	217.1		423.6	87.67
423.8	538.4		423.8	583.5		423.8	384.6		423.8	217		423.8	87.74
424	537.1		424	582.7		424	384.2		424	216.9		424	87.79
424.2	536.2		424.2	582		424.2	383.7		424.2	216.8		424.2	87.89
424.4	534.9		424.4	581.2		424.4	383.1		424.4	216.8		424.4	88
424.6	532.9		424.6	580.4		424.6	382.7		424.6	216.7		424.6	88.09
424.8	531.7		424.8	579.6		424.8	382.2		424.8	216.7		424.8	88.09
425	530.2		425	578.7		425	381.7		425	216.6		425	88.1
425.2	528.5		425.2	577.8		425.2	381.2		425.2	216.4		425.2	88.17
425.4	526.7		425.4	577		425.4	380.7		425.4	216.3		425.4	88.24
425.6	525.3		425.6	576		425.6	380.1		425.6	216.1		425.6	88.31
425.8	524.5		425.8	575.2		425.8	379.5		425.8	216		425.8	88.41
426	522.8		426	574.2		426	378.9		426	215.8		426	88.42
426.2	521.7		426.2	573.1		426.2	378.3		426.2	215.7		426.2	88.44
426.4	520.3		426.4	572.2		426.4	377.7		426.4	215.6		426.4	88.44
426.6	518.7		426.6	571.2		426.6	377.1		426.6	215.4		426.6	88.48
426.8	517.2		426.8	570.1		426.8	376.6		426.8	215.4		426.8	88.52
427	516.1		427	569.1		427	376		427	215.1		427	88.5
427.2	515		427.2	568		427.2	375.4		427.2	214.9		427.2	88.55
427.4	513.2		427.4	566.9		427.4	374.8		427.4	214.7		427.4	88.55
427.6	511.5		427.6	565.8		427.6	374.2		427.6	214.5		427.6	88.6
427.8	509.6		427.8	564.6		427.8	373.5		427.8	214.3		427.8	88.59
428	507.9		428	563.4		428	372.9		428	214.1		428	88.58
428.2	506.7		428.2	562.2		428.2	372.3		428.2	213.9		428.2	88.58
428.4	504.4		428.4	561.1		428.4	371.6		428.4	213.6		428.4	88.6
428.6	502.6		428.6	559.9		428.6	370.9		428.6	213.4		428.6	88.55
428.8	501		428.8	558.9		428.8	370.2		428.8	213.1		428.8	88.54
429	499.4		429	557.7		429	369.5		429	212.9		429	88.56
429.2	498.3		429.2	556.6		429.2	368.7		429.2	212.7		429.2	88.52
429.4	497.2		429.4	555.5		429.4	367.9		429.4	212.5		429.4	88.5
429.6	495.5		429.6	554.2		429.6	367.2		429.6	212.2		429.6	88.52
429.8	493.5		429.8	552.9		429.8	366.4		429.8	211.9		429.8	88.47
430	491.9		430	551.7		430	365.7		430	211.7		430	88.46
430.2	491		430.2	550.4		430.2	364.9		430.2	211.4		430.2	88.41
430.4	489.8		430.4	549.2		430.4	364.1		430.4	211		430.4	88.39
430.6	488		430.6	547.9		430.6	363.3		430.6	210.8		430.6	88.35
430.8	486.4		430.8	546.6		430.8	362.5		430.8	210.5		430.8	88.33
431	483.6		431	545.3		431	361.8		431	210.2		431	88.33
431.2	481.6		431.2	544		431.2	360.9		431.2	210		431.2	88.31
431.4	479.6		431.4	542.7		431.4	360.2		431.4	209.7		431.4	88.26
431.6	478.2		431.6	541.3		431.6	359.3		431.6	209.4		431.6	88.23
431.8	476.8		431.8	539.9		431.8	358.6		431.8	209.1		431.8	88.16
432	475.1		432	538.5		432	357.8		432	208.8		432	88.09
432.2	473.2		432.2	537.2		432.2	357		432.2	208.5		432.2	88.05
432.4	471.1		432.4	535.8		432.4	356.1		432.4	208.2		432.4	88.02
432.6	469.7		432.6	534.5		432.6	355.2		432.6	208		432.6	87.97
432.8	468.1		432.8	533.1		432.8	354.4		432.8	207.7		432.8	87.93
433	466.8		433	531.7		433	353.6		433	207.3		433	87.88
433.2	464.7		433.2	530.2		433.2	352.8		433.2	207		433.2	87.8
433.4	462.8		433.4	528.7		433.4	351.9		433.4	206.8		433.4	87.73
433.6	460.5		433.6	527.4		433.6	351.2		433.6	206.4		433.6	87.67
433.8	458.5		433.8	526.1		433.8	350.4		433.8	206.1		433.8	87.61
434	456.7		434	524.6		434	349.5		434	205.7		434	87.55
434.2	455.2		434.2	523.1		434.2	348.6		434.2	205.4		434.2	87.49
434.4	453.5		434.4	521.8		434.4	347.7		434.4	205.1		434.4	87.42
434.6	451.9		434.6	520.4		434.6	346.8		434.6	204.8		434.6	87.33
434.8	450.6		434.8	518.9		434.8	345.9		434.8	204.4		434.8	87.27
435	448.5		435	517.6		435	345		435	204.1		435	87.22
435.2	446.4		435.2	516.1		435.2	344.1		435.2	203.7		435.2	87.16
435.4	444.4		435.4	514.6		435.4	343.3		435.4	203.3		435.4	87.09
435.6	442.4		435.6	513.1		435.6	342.4		435.6	203		435.6	87
435.8	440.8		435.8	511.7		435.8	341.5		435.8	202.6		435.8	86.93
436	438.8		436	510.2		436	340.7		436	202.3		436	86.9
436.2	436.6		436.2	508.8		436.2	339.8		436.2	201.9		436.2	86.84
436.4	434.3		436.4	507.3		436.4	338.8		436.4	201.5		436.4	86.76
436.6	432.5		436.6	505.8		436.6	338		436.6	201.1		436.6	86.64
436.8	431		436.8	504.3		436.8	337.1		436.8	200.7		436.8	86.55
437	429.5		437	502.9		437	336.2		437	200.4		437	86.48
437.2	427.3		437.2	501.4		437.2	335.3		437.2	200.1		437.2	86.36
437.4	425.7		437.4	499.9		437.4	334.4		437.4	199.7		437.4	86.29
437.6	423.7		437.6	498.4		437.6	333.5		437.6	199.3		437.6	86.19
437.8	421.6		437.8	496.9		437.8	332.6		437.8	198.9		437.8	86.13
438	419.3		438	495.3		438	331.7		438	198.6		438	86.05
438.2	417.6		438.2	493.9		438.2	330.8		438.2	198.1		438.2	85.97
438.4	415.9		438.4	492.3		438.4	329.9		438.4	197.8		438.4	85.89
438.6	413.9		438.6	490.8		438.6	329		438.6	197.4		438.6	85.82
438.8	411.8		438.8	489.3		438.8	328.1		438.8	196.9		438.8	85.74
439	409.9		439	487.8		439	327.3		439	196.6		439	85.64
439.2	408.3		439.2	486.3		439.2	326.4		439.2	196.2		439.2	85.55
439.4	406.5		439.4	484.8		439.4	325.5		439.4	195.8		439.4	85.5
439.6	404.7		439.6	483.3		439.6	324.6		439.6	195.5		439.6	85.41
439.8	402.7		439.8	481.7		439.8	323.7		439.8	195.1		439.8	85.33
440	401.1		440	480.1		440	322.8		440	194.7		440	85.25
440.2	398.1		440.2	478.5		440.2	321.9		440.2	194.3		440.2	85.13
440.4	396.1		440.4	477		440.4	320.9		440.4	194		440.4	85.04
440.6	394.3		440.6	475.6		440.6	320.1		440.6	193.5		440.6	84.96
440.8	392.5		440.8	474.2		440.8	319.2		440.8	193.1		440.8	84.91
441	391.1		441	472.6		441	318.3		441	192.7		441	84.82
441.2	389.8		441.2	471.1		441.2	317.5		441.2	192.3		441.2	84.73
441.4	387.5		441.4	469.6		441.4	316.6		441.4	191.8		441.4	84.63
441.6	385.4		441.6	468.2		441.6	315.7		441.6	191.5		441.6	84.54
441.8	383.2		441.8	466.6		441.8	314.8		441.8	191		441.8	84.42
442	381.2		442	465.1		442	313.8		442	190.6		442	84.3
442.2	379		442.2	463.6		442.2	312.9		442.2	190.1		442.2	84.2
442.4	377.3		442.4	462.2		442.4	311.9		442.4	189.7		442.4	84.14
442.6	375.7		442.6	460.7		442.6	311		442.6	189.2		442.6	84.05
442.8	373.8		442.8	459.1		442.8	310.1		442.8	188.8		442.8	83.92
443	371.6		443	457.6		443	309.2		443	188.3		443	83.78
443.2	369.3		443.2	456.2		443.2	308.4		443.2	187.9		443.2	83.67
443.4	367.2		443.4	454.6		443.4	307.4		443.4	187.5		443.4	83.54
443.6	365.2		443.6	453		443.6	306.5		443.6	187		443.6	83.43
443.8	363.1		443.8	451.4		443.8	305.5		443.8	186.5		443.8	83.31
444	361.1		444	449.8		444	304.5		444	186.1		444	83.2
444.2	359.1		444.2	448.3		444.2	303.6		444.2	185.6		444.2	83.07
444.4	357		444.4	446.7		444.4	302.7		444.4	185.1		444.4	82.96
444.6	354.8		444.6	445.2		444.6	301.8		444.6	184.7		444.6	82.84
444.8	352.6		444.8	443.6		444.8	300.8		444.8	184.2		444.8	82.7
445	350.8		445	442		445	299.8		445	183.7		445	82.62
445.2	348.7		445.2	440.4		445.2	298.8		445.2	183.3		445.2	82.48
445.4	347		445.4	438.7		445.4	297.8		445.4	182.8		445.4	82.34
445.6	345.1		445.6	437.1		445.6	296.8		445.6	182.3		445.6	82.18
445.8	343		445.8	435.6		445.8	296		445.8	181.9		445.8	82.05
446	341		446	434		446	295		446	181.4		446	81.91
446.2	338.8		446.2	432.3		446.2	294		446.2	180.9		446.2	81.74
446.4	337		446.4	430.7		446.4	293		446.4	180.4		446.4	81.61
446.6	335.1		446.6	429.1		446.6	292.1		446.6	179.9		446.6	81.47
446.8	333.4		446.8	427.5		446.8	291.1		446.8	179.5		446.8	81.34
447	332		447	425.8		447	290.2		447	179		447	81.17
447.2	330.6		447.2	424.3		447.2	289.2		447.2	178.5		447.2	81.04
447.4	328.8		447.4	422.7		447.4	288.2		447.4	178		447.4	80.88
447.6	326.6		447.6	421.1		447.6	287.2		447.6	177.5		447.6	80.78
447.8	324.4		447.8	419.4		447.8	286.3		447.8	177.1		447.8	80.64
448	322.4		448	417.8		448	285.4		448	176.6		448	80.49
448.2	320.3		448.2	416.3		448.2	284.4		448.2	176.1		448.2	80.31
448.4	318.9		448.4	414.8		448.4	283.5		448.4	175.6		448.4	80.18
448.6	317.3		448.6	413.2		448.6	282.5		448.6	175.1		448.6	80.05
448.8	315.8		448.8	411.7		448.8	281.6		448.8	174.6		448.8	79.86
449	313.7		449	410.2		449	280.7		449	174.1		449	79.71
449.2	311.5		449.2	408.6		449.2	279.8		449.2	173.6		449.2	79.58
449.4	309.7		449.4	407.1		449.4	279		449.4	173.2		449.4	79.46
449.6	308.2		449.6	405.5		449.6	278		449.6	172.7		449.6	79.33
449.8	306.5		449.8	404		449.8	277.1		449.8	172.2		449.8	79.16
450	304.5		450	402.4		450	276.2		450	171.7		450	79.01
450.2	302.8		450.2	400.9		450.2	275.3		450.2	171.1		450.2	78.86
450.4	301.1		450.4	399.4		450.4	274.4		450.4	170.6		450.4	78.72
450.6	298.9		450.6	397.8		450.6	273.5		450.6	170.1		450.6	78.57
450.8	296.9		450.8	396.2		450.8	272.5		450.8	169.5		450.8	78.44
451	295.3		451	394.6		451	271.5		451	169		451	78.28
451.2	293.5		451.2	393		451.2	270.7		451.2	168.6		451.2	78.19
451.4	292.1		451.4	391.5		451.4	269.8		451.4	168		451.4	78.04
451.6	290.4		451.6	389.9		451.6	268.9		451.6	167.5		451.6	77.9
451.8	289		451.8	388.4		451.8	268		451.8	167		451.8	77.79
452	287.3		452	386.9		452	267.1		452	166.5		452	77.65
452.2	285.3		452.2	385.3		452.2	266.2		452.2	166		452.2	77.53
452.4	283.5		452.4	383.8		452.4	265.3		452.4	165.5		452.4	77.43
452.6	281.8		452.6	382.4		452.6	264.4		452.6	165		452.6	77.33
452.8	280.1		452.8	380.8		452.8	263.5		452.8	164.5		452.8	77.17
453	278.2		453	379.3		453	262.6		453	164		453	77.07
453.2	276.1		453.2	377.8		453.2	261.7		453.2	163.5		453.2	76.92
453.4	274.7		453.4	376.3		453.4	260.9		453.4	163		453.4	76.77
453.6	273.1		453.6	374.8		453.6	260		453.6	162.5		453.6	76.62
453.8	271.2		453.8	373.2		453.8	259.2		453.8	162		453.8	76.47
454	269.5		454	371.7		454	258.4		454	161.5		454	76.35
454.2	267.9		454.2	370.2		454.2	257.5		454.2	161.1		454.2	76.21
454.4	266.1		454.4	368.7		454.4	256.6		454.4	160.5		454.4	76.07
454.6	264.1		454.6	367.2		454.6	255.6		454.6	160		454.6	75.93
454.8	262.4		454.8	365.7		454.8	254.8		454.8	159.5		454.8	75.75
455	260.9		455	364.2		455	253.9		455	159.1		455	75.62
455.2	259.2		455.2	362.8		455.2	253		455.2	158.6		455.2	75.47
455.4	257.7		455.4	361.3		455.4	252.1		455.4	158.1		455.4	75.33
455.6	256.2		455.6	359.8		455.6	251.2		455.6	157.7		455.6	75.19
455.8	254.2		455.8	358.3		455.8	250.4		455.8	157.2		455.8	75.07
456	252.3		456	356.9		456	249.5		456	156.7		456	74.93
456.2	250.5		456.2	355.4		456.2	248.6		456.2	156.2		456.2	74.81
456.4	248.8		456.4	354		456.4	247.7		456.4	155.7		456.4	74.67
456.6	247.3		456.6	352.5		456.6	246.9		456.6	155.2		456.6	74.55
456.8	246		456.8	351.1		456.8	246.1		456.8	154.8		456.8	74.41
457	244.2		457	349.6		457	245.2		457	154.2		457	74.25
457.2	242.7		457.2	348.1		457.2	244.3		457.2	153.8		457.2	74.1
457.4	241.2		457.4	346.7		457.4	243.5		457.4	153.3		457.4	73.98
457.6	239.6		457.6	345.2		457.6	242.6		457.6	152.8		457.6	73.85
457.8	237.7		457.8	343.8		457.8	241.8		457.8	152.4		457.8	73.72
458	236.1		458	342.4		458	240.8		458	151.9		458	73.54
458.2	234.3		458.2	341		458.2	240		458.2	151.5		458.2	73.36
458.4	232.7		458.4	339.5		458.4	239.2		458.4	151		458.4	73.21
458.6	231.1		458.6	338.2		458.6	238.4		458.6	150.5		458.6	73.05
458.8	229.5		458.8	336.7		458.8	237.6		458.8	150		458.8	72.93
459	228.2		459	335.4		459	236.8		459	149.6		459	72.79
459.2	226.7		459.2	333.9		459.2	236		459.2	149.1		459.2	72.69
459.4	225.3		459.4	332.5		459.4	235.2		459.4	148.7		459.4	72.53
459.6	223.9		459.6	331.1		459.6	234.4		459.6	148.2		459.6	72.39
459.8	222.4		459.8	329.7		459.8	233.6		459.8	147.7		459.8	72.27
460	220.8		460	328.3		460	232.8		460	147.3		460	72.15
460.2	219.5		460.2	326.9		460.2	232.1		460.2	146.9		460.2	72.03
460.4	217.9		460.4	325.5		460.4	231.3		460.4	146.4		460.4	71.89
460.6	216.7		460.6	324.1		460.6	230.5		460.6	146		460.6	71.77
460.8	215.3		460.8	322.8		460.8	229.7		460.8	145.5		460.8	71.67
461	213.6		461	321.4		461	228.9		461	145.2		461	71.54
461.2	212		461.2	320		461.2	228.1		461.2	144.7		461.2	71.38
461.4	210.4		461.4	318.5		461.4	227.3		461.4	144.3		461.4	71.25
461.6	209.3		461.6	317.1		461.6	226.5		461.6	143.8		461.6	71.13
461.8	207.9		461.8	315.7		461.8	225.7		461.8	143.4		461.8	71.02
462	206.4		462	314.4		462	224.9		462	143		462	70.87
462.2	204.9		462.2	313.1		462.2	224.2		462.2	142.5		462.2	70.73
462.4	203.4		462.4	311.7		462.4	223.4		462.4	142		462.4	70.62
462.6	201.7		462.6	310.3		462.6	222.6		462.6	141.6		462.6	70.47
462.8	200		462.8	308.9		462.8	221.8		462.8	141.1		462.8	70.35
463	198.8		463	307.6		463	221		463	140.7		463	70.24
463.2	197.5		463.2	306.2		463.2	220.3		463.2	140.2		463.2	70.13
463.4	196.1		463.4	304.9		463.4	219.5		463.4	139.8		463.4	69.99
463.6	195.1		463.6	303.6		463.6	218.8		463.6	139.3		463.6	69.84
463.8	193.5		463.8	302.2		463.8	217.9		463.8	138.9		463.8	69.72
464	192		464	300.9		464	217.2		464	138.5		464	69.59
464.2	190.6		464.2	299.6		464.2	216.5		464.2	138		464.2	69.46
464.4	189.3		464.4	298.3		464.4	215.7		464.4	137.6		464.4	69.36
464.6	187.9		464.6	296.9		464.6	214.9		464.6	137.2		464.6	69.23
464.8	186.7		464.8	295.6		464.8	214.3		464.8	136.8		464.8	69.13
465	185.3		465	294.3		465	213.5		465	136.4		465	69.01
465.2	184.1		465.2	293		465.2	212.8		465.2	136		465.2	68.88
465.4	182.5		465.4	291.7		465.4	212.1		465.4	135.5		465.4	68.76
465.6	181.1		465.6	290.4		465.6	211.3		465.6	135.1		465.6	68.64
465.8	180		465.8	289.1		465.8	210.6		465.8	134.7		465.8	68.53
466	178.8		466	287.8		466	209.9		466	134.3		466	68.43
466.2	177.7		466.2	286.5		466.2	209.2		466.2	133.8		466.2	68.32
466.4	176.5		466.4	285.2		466.4	208.6		466.4	133.4		466.4	68.2
466.6	175.2		466.6	283.9		466.6	207.9		466.6	133		466.6	68.09
466.8	174		466.8	282.7		466.8	207.3		466.8	132.6		466.8	67.95
467	172.7		467	281.4		467	206.7		467	132.3		467	67.83
467.2	171.5		467.2	280.2		467.2	205.9		467.2	131.9		467.2	67.73
467.4	170.2		467.4	278.9		467.4	205.2		467.4	131.4		467.4	67.61
467.6	168.8		467.6	277.6		467.6	204.6		467.6	131		467.6	67.5
467.8	167.4		467.8	276.4		467.8	204		467.8	130.6		467.8	67.35
468	166.4		468	275.1		468	203.3		468	130.2		468	67.22
468.2	165		468.2	273.9		468.2	202.6		468.2	129.8		468.2	67.1
468.4	163.9		468.4	272.6		468.4	201.9		468.4	129.5		468.4	66.98
468.6	162.9		468.6	271.4		468.6	201.3		468.6	129		468.6	66.86
468.8	161.7		468.8	270.2		468.8	200.6		468.8	128.7		468.8	66.71
469	160.5		469	269		469	200		469	128.3		469	66.6
469.2	159.2		469.2	267.8		469.2	199.4		469.2	127.9		469.2	66.48
469.4	157.8		469.4	266.6		469.4	198.7		469.4	127.5		469.4	66.36
469.6	156.8		469.6	265.4		469.6	198.1		469.6	127.1		469.6	66.22
469.8	155.9		469.8	264.3		469.8	197.6		469.8	126.8		469.8	66.09
470	154.8		470	263.1		470	197		470	126.4		470	66
470.2	154		470.2	261.9		470.2	196.4		470.2	126		470.2	65.91
470.4	152.7		470.4	260.7		470.4	195.8		470.4	125.7		470.4	65.79
470.6	151.3		470.6	259.5		470.6	195.2		470.6	125.3		470.6	65.67
470.8	150		470.8	258.4		470.8	194.6		470.8	125		470.8	65.55
471	148.7		471	257.2		471	194		471	124.7		471	65.45
471.2	147.5		471.2	256.1		471.2	193.3		471.2	124.3		471.2	65.34
471.4	146.4		471.4	254.9		471.4	192.7		471.4	123.9		471.4	65.24
471.6	145.4		471.6	253.7		471.6	192.2		471.6	123.5		471.6	65.11
471.8	144.2		471.8	252.6		471.8	191.6		471.8	123.2		471.8	64.99
472	143.1		472	251.5		472	191		472	122.7		472	64.87
472.2	142.2		472.2	250.4		472.2	190.5		472.2	122.4		472.2	64.75
472.4	141.2		472.4	249.2		472.4	189.9		472.4	122		472.4	64.67
472.6	140.1		472.6	248.1		472.6	189.4		472.6	121.7		472.6	64.58
472.8	139.3		472.8	246.9		472.8	188.8		472.8	121.3		472.8	64.49
473	138.1		473	245.7		473	188.3		473	121		473	64.37
473.2	136.9		473.2	244.6		473.2	187.7		473.2	120.7		473.2	64.24
473.4	135.9		473.4	243.5		473.4	187.2		473.4	120.3		473.4	64.15
473.6	134.8		473.6	242.4		473.6	186.6		473.6	120		473.6	64.06
473.8	133.8		473.8	241.3		473.8	186.1		473.8	119.6		473.8	63.94
474	132.7		474	240.2		474	185.6		474	119.3		474	63.83
474.2	131.9		474.2	239.1		474.2	185.1		474.2	119		474.2	63.7
474.4	131		474.4	238		474.4	184.7		474.4	118.6		474.4	63.6
474.6	130.1		474.6	236.8		474.6	184.2		474.6	118.2		474.6	63.54
474.8	129		474.8	235.7		474.8	183.7		474.8	117.9		474.8	63.45
475	127.9		475	234.7		475	183.2		475	117.5		475	63.35
475.2	126.6		475.2	233.6		475.2	182.8		475.2	117.2		475.2	63.27
475.4	125.3		475.4	232.5		475.4	182.3		475.4	116.9		475.4	63.18
475.6	124.4		475.6	231.4		475.6	181.9		475.6	116.5		475.6	63.13
475.8	123.8		475.8	230.4		475.8	181.4		475.8	116.2		475.8	63.02
476	122.8		476	229.3		476	181		476	115.9		476	62.91
476.2	122		476.2	228.2		476.2	180.5		476.2	115.6		476.2	62.84
476.4	121		476.4	227.1		476.4	180.1		476.4	115.3		476.4	62.75
476.6	119.8		476.6	226.1		476.6	179.6		476.6	115		476.6	62.69
476.8	118.9		476.8	225.1		476.8	179.2		476.8	114.7		476.8	62.6
477	118.2		477	224.1		477	178.8		477	114.4		477	62.53
477.2	117.4		477.2	223.2		477.2	178.4		477.2	114.2		477.2	62.45
477.4	116.7		477.4	222.2		477.4	178		477.4	113.9		477.4	62.39
477.6	115.9		477.6	221.2		477.6	177.6		477.6	113.6		477.6	62.31
477.8	115		477.8	220.3		477.8	177.2		477.8	113.3		477.8	62.19
478	113.8		478	219.3		478	176.9		478	113.1		478	62.12
478.2	112.8		478.2	218.3		478.2	176.5		478.2	112.8		478.2	62.04
478.4	112		478.4	217.3		478.4	176.2		478.4	112.5		478.4	61.99
478.6	111.4		478.6	216.4		478.6	175.8		478.6	112.3		478.6	61.93
478.8	110.8		478.8	215.4		478.8	175.4		478.8	112		478.8	61.86
479	110.1		479	214.5		479	175.1		479	111.8		479	61.8
479.2	109.4		479.2	213.5		479.2	174.8		479.2	111.6		479.2	61.7
479.4	108.5		479.4	212.6		479.4	174.5		479.4	111.3		479.4	61.65
479.6	107.6		479.6	211.7		479.6	174.2		479.6	111.1		479.6	61.57
479.8	107		479.8	210.9		479.8	173.8		479.8	110.9		479.8	61.5
480	106.2		480	210		480	173.5		480	110.7		480	61.47
480.2	105.4		480.2	209.1		480.2	173.2		480.2	110.4		480.2	61.43
480.4	104.6		480.4	208.3		480.4	172.9		480.4	110.3		480.4	61.37
480.6	104		480.6	207.4		480.6	172.7		480.6	110		480.6	61.31
480.8	103.2		480.8	206.5		480.8	172.4		480.8	109.8		480.8	61.23
481	102.2		481	205.7		481	172.1		481	109.6		481	61.19
481.2	101.5		481.2	204.8		481.2	171.9		481.2	109.4		481.2	61.14
481.4	101		481.4	204		481.4	171.7		481.4	109.2		481.4	61.11
481.6	100.3		481.6	203.1		481.6	171.5		481.6	109.1		481.6	61.08
481.8	99.43		481.8	202.3		481.8	171.3		481.8	108.9		481.8	61.04
482	98.84		482	201.5		482	171.1		482	108.8		482	61
482.2	98.24		482.2	200.6		482.2	170.9		482.2	108.6		482.2	60.98
482.4	97.39		482.4	199.9		482.4	170.8		482.4	108.5		482.4	60.95
482.6	96.66		482.6	199		482.6	170.5		482.6	108.3		482.6	60.9
482.8	95.84		482.8	198.3		482.8	170.4		482.8	108.2		482.8	60.87
483	95.39		483	197.5		483	170.2		483	108		483	60.87
483.2	94.78		483.2	196.7		483.2	170.1		483.2	107.9		483.2	60.86
483.4	94.21		483.4	195.9		483.4	170		483.4	107.8		483.4	60.84
483.6	93.67		483.6	195.2		483.6	169.8		483.6	107.6		483.6	60.84
483.8	92.94		483.8	194.4		483.8	169.7		483.8	107.5		483.8	60.83
484	92.17		484	193.7		484	169.7		484	107.4		484	60.8
484.2	91.34		484.2	193		484.2	169.5		484.2	107.3		484.2	60.78
484.4	90.86		484.4	192.2		484.4	169.4		484.4	107.2		484.4	60.79
484.6	90.2		484.6	191.5		484.6	169.3		484.6	107.1		484.6	60.8
484.8	89.38		484.8	190.7		484.8	169.2		484.8	107		484.8	60.81
485	88.76		485	190		485	169.1		485	106.9		485	60.81
485.2	88.04		485.2	189.3		485.2	169		485.2	106.8		485.2	60.82
485.4	87.58		485.4	188.6		485.4	168.9		485.4	106.7		485.4	60.81
485.6	86.84		485.6	187.8		485.6	168.9		485.6	106.6		485.6	60.81
485.8	86.25		485.8	187.2		485.8	168.8		485.8	106.6		485.8	60.81
486	85.51		486	186.5		486	168.7		486	106.5		486	60.8
486.2	84.68		486.2	185.8		486.2	168.7		486.2	106.4		486.2	60.87
486.4	84.14		486.4	185.1		486.4	168.6		486.4	106.3		486.4	60.9
486.6	83.56		486.6	184.5		486.6	168.6		486.6	106.3		486.6	60.92
486.8	83.08		486.8	183.8		486.8	168.5		486.8	106.2		486.8	60.93
487	82.64		487	183.1		487	168.6		487	106.1		487	60.97
487.2	81.88		487.2	182.5		487.2	168.6		487.2	106.1		487.2	60.99
487.4	81.42		487.4	181.9		487.4	168.6		487.4	106.1		487.4	61.04
487.6	80.85		487.6	181.2		487.6	168.5		487.6	106.1		487.6	61.09
487.8	80.44		487.8	180.6		487.8	168.5		487.8	106.1		487.8	61.13
488	79.63		488	180		488	168.5		488	106.1		488	61.22
488.2	79		488.2	179.4		488.2	168.6		488.2	106		488.2	61.29
488.4	78.26		488.4	178.8		488.4	168.6		488.4	106		488.4	61.36
488.6	77.67		488.6	178.2		488.6	168.7		488.6	106		488.6	61.44
488.8	77.01		488.8	177.6		488.8	168.7		488.8	106		488.8	61.49
489	76.57		489	177		489	168.8		489	106		489	61.59
489.2	76		489.2	176.4		489.2	168.9		489.2	106		489.2	61.64
489.4	75.5		489.4	175.9		489.4	169		489.4	106		489.4	61.72
489.6	74.95		489.6	175.3		489.6	169.1		489.6	106.1		489.6	61.8
489.8	74.43		489.8	174.8		489.8	169.2		489.8	106.1		489.8	61.88
490	74.15		490	174.3		490	169.4		490	106.1		490	61.96
490.2	73.65		490.2	173.7		490.2	169.4		490.2	106.1		490.2	62.05
490.4	73.09		490.4	173.2		490.4	169.5		490.4	106.2		490.4	62.13
490.6	72.55		490.6	172.6		490.6	169.6		490.6	106.2		490.6	62.22
490.8	71.92		490.8	172.1		490.8	169.8		490.8	106.3		490.8	62.31
491	71.56		491	171.6		491	169.9		491	106.3		491	62.41
491.2	71.07		491.2	171.1		491.2	170.1		491.2	106.4		491.2	62.51
491.4	70.55		491.4	170.5		491.4	170.3		491.4	106.4		491.4	62.61
491.6	69.8		491.6	170		491.6	170.5		491.6	106.5		491.6	62.72
491.8	69.29		491.8	169.5		491.8	170.6		491.8	106.7		491.8	62.83
492	68.76		492	169		492	170.8		492	106.8		492	62.93
492.2	68.48		492.2	168.5		492.2	171		492.2	106.9		492.2	63.05
492.4	68.02		492.4	168		492.4	171.2		492.4	107		492.4	63.15
492.6	67.49		492.6	167.5		492.6	171.5		492.6	107.1		492.6	63.28
492.8	66.83		492.8	167		492.8	171.7		492.8	107.3		492.8	63.41
493	66.29		493	166.5		493	172		493	107.4		493	63.56
493.2	65.77		493.2	166.1		493.2	172.3		493.2	107.5		493.2	63.68
493.4	65.28		493.4	165.7		493.4	172.5		493.4	107.6		493.4	63.81
493.6	64.89		493.6	165.2		493.6	172.8		493.6	107.7		493.6	63.98
493.8	64.44		493.8	164.7		493.8	173		493.8	107.9		493.8	64.16
494	64.06		494	164.2		494	173.3		494	108		494	64.29
494.2	63.48		494.2	163.8		494.2	173.6		494.2	108.2		494.2	64.47
494.4	62.94		494.4	163.4		494.4	173.9		494.4	108.4		494.4	64.63
494.6	62.42		494.6	162.9		494.6	174.3		494.6	108.5		494.6	64.8
494.8	61.96		494.8	162.5		494.8	174.6		494.8	108.7		494.8	64.94
495	61.4		495	162.1		495	174.9		495	108.9		495	65.09
495.2	61.11		495.2	161.7		495.2	175.2		495.2	109.1		495.2	65.25
495.4	60.72		495.4	161.4		495.4	175.5		495.4	109.4		495.4	65.42
495.6	60.16		495.6	160.9		495.6	175.9		495.6	109.6		495.6	65.59
495.8	59.67		495.8	160.5		495.8	176.2		495.8	109.7		495.8	65.81
496	59.21		496	160.1		496	176.5		496	110		496	66.02
496.2	58.69		496.2	159.8		496.2	176.8		496.2	110.2		496.2	66.23
496.4	58.25		496.4	159.4		496.4	177.2		496.4	110.4		496.4	66.45
496.6	57.79		496.6	159		496.6	177.6		496.6	110.6		496.6	66.69
496.8	57.51		496.8	158.6		496.8	177.9		496.8	110.9		496.8	66.86
497	57.13		497	158.3		497	178.3		497	111.2		497	67.08
497.2	56.71		497.2	157.9		497.2	178.6		497.2	111.4		497.2	67.28
497.4	56.27		497.4	157.5		497.4	179		497.4	111.7		497.4	67.49
497.6	55.85		497.6	157.2		497.6	179.4		497.6	112		497.6	67.7
497.8	55.29		497.8	156.8		497.8	179.7		497.8	112.2		497.8	67.9
498	54.94		498	156.5		498	180.1		498	112.5		498	68.15
498.2	54.51		498.2	156.2		498.2	180.6		498.2	112.8		498.2	68.38
498.4	53.97		498.4	155.9		498.4	181		498.4	113		498.4	68.61
498.6	53.69		498.6	155.6		498.6	181.4		498.6	113.3		498.6	68.83
498.8	53.33		498.8	155.3		498.8	181.8		498.8	113.6		498.8	69.07
499	52.86		499	154.9		499	182.2		499	113.9		499	69.32
499.2	52.48		499.2	154.7		499.2	182.6		499.2	114.2		499.2	69.59
499.4	52.04		499.4	154.4		499.4	183.1		499.4	114.5		499.4	69.86
499.6	51.61		499.6	154.1		499.6	183.5		499.6	114.8		499.6	70.15
499.8	51.18		499.8	153.8		499.8	184		499.8	115.1		499.8	70.4
500	50.89		500	153.5		500	184.4		500	115.4		500	70.64
500.2	50.44		500.2	153.2		500.2	184.9		500.2	115.7		500.2	70.92
500.4	50.1		500.4	152.9		500.4	185.3		500.4	116		500.4	71.19
500.6	49.77		500.6	152.6		500.6	185.9		500.6	116.3		500.6	71.43
500.8	49.33		500.8	152.3		500.8	186.3		500.8	116.7		500.8	71.69
501	48.94		501	152		501	186.7		501	117.1		501	71.97
501.2	48.53		501.2	151.8		501.2	187.2		501.2	117.5		501.2	72.26
501.4	48.15		501.4	151.5		501.4	187.6		501.4	117.8		501.4	72.55
501.6	47.79		501.6	151.2		501.6	188.1		501.6	118.2		501.6	72.84
501.8	47.52		501.8	151		501.8	188.5		501.8	118.5		501.8	73.14
502	47.2		502	150.7		502	189.1		502	118.9		502	73.46
502.2	46.84		502.2	150.4		502.2	189.6		502.2	119.3		502.2	73.79
502.4	46.51		502.4	150.1		502.4	190.1		502.4	119.6		502.4	74.17
502.6	46.02		502.6	149.9		502.6	190.6		502.6	120		502.6	74.51
502.8	45.61		502.8	149.7		502.8	191.1		502.8	120.4		502.8	74.83
503	45.31		503	149.5		503	191.6		503	120.8		503	75.19
503.2	44.98		503.2	149.3		503.2	192.1		503.2	121.2		503.2	75.55
503.4	44.67		503.4	149.1		503.4	192.7		503.4	121.6		503.4	75.88
503.6	44.31		503.6	148.8		503.6	193.2		503.6	122		503.6	76.26
503.8	43.9		503.8	148.6		503.8	193.7		503.8	122.4		503.8	76.61
504	43.57		504	148.4		504	194.2		504	122.9		504	76.98
504.2	43.12		504.2	148.2		504.2	194.8		504.2	123.2		504.2	77.33
504.4	42.76		504.4	148		504.4	195.4		504.4	123.7		504.4	77.69
504.6	42.47		504.6	147.8		504.6	195.9		504.6	124.1		504.6	78.03
504.8	42.21		504.8	147.6		504.8	196.5		504.8	124.6		504.8	78.34
505	41.85		505	147.4		505	197		505	125		505	78.73
505.2	41.44		505.2	147.2		505.2	197.5		505.2	125.4		505.2	79.15
505.4	41.01		505.4	147.1		505.4	198.1		505.4	125.9		505.4	79.51
505.6	40.7		505.6	146.9		505.6	198.6		505.6	126.4		505.6	79.87
505.8	40.54		505.8	146.7		505.8	199.2		505.8	126.8		505.8	80.28
506	40.24		506	146.5		506	199.8		506	127.4		506	80.69
506.2	39.95		506.2	146.4		506.2	200.4		506.2	127.8		506.2	81.06
506.4	39.55		506.4	146.2		506.4	201		506.4	128.4		506.4	81.48
506.6	39.3		506.6	146		506.6	201.5		506.6	128.8		506.6	81.91
506.8	38.95		506.8	145.8		506.8	202.1		506.8	129.3		506.8	82.28
507	38.51		507	145.7		507	202.7		507	129.8		507	82.74
507.2	38.29		507.2	145.5		507.2	203.2		507.2	130.3		507.2	83.17
507.4	38.1		507.4	145.3		507.4	203.9		507.4	130.7		507.4	83.62
507.6	37.71		507.6	145.2		507.6	204.5		507.6	131.2		507.6	84.07
507.8	37.46		507.8	145		507.8	205		507.8	131.7		507.8	84.51
508	37.21		508	144.8		508	205.6		508	132.2		508	85
508.2	36.9		508.2	144.7		508.2	206.1		508.2	132.8		508.2	85.47
508.4	36.61		508.4	144.5		508.4	206.7		508.4	133.3		508.4	85.93
508.6	36.3		508.6	144.4		508.6	207.2		508.6	133.8		508.6	86.42
508.8	36.04		508.8	144.2		508.8	207.8		508.8	134.3		508.8	86.85
509	35.65		509	144		509	208.4		509	134.9		509	87.38
509.2	35.48		509.2	143.9		509.2	208.9		509.2	135.4		509.2	87.87
509.4	35.17		509.4	143.8		509.4	209.5		509.4	135.9		509.4	88.36
509.6	34.78		509.6	143.6		509.6	210		509.6	136.4		509.6	88.87
509.8	34.5		509.8	143.4		509.8	210.6		509.8	136.9		509.8	89.34
510	34.32		510	143.3		510	211.2		510	137.5		510	89.81
510.2	34.09		510.2	143.2		510.2	211.7		510.2	138		510.2	90.3
510.4	33.82		510.4	143.1		510.4	212.3		510.4	138.5		510.4	90.82
510.6	33.46		510.6	142.9		510.6	212.9		510.6	139.1		510.6	91.34
510.8	33.23		510.8	142.8		510.8	213.5		510.8	139.7		510.8	91.85
511	33.05		511	142.7		511	214.1		511	140.3		511	92.35
511.2	32.74		511.2	142.6		511.2	214.7		511.2	140.9		511.2	92.87
511.4	32.35		511.4	142.5		511.4	215.3		511.4	141.5		511.4	93.4
511.6	32.1		511.6	142.4		511.6	215.9		511.6	142.1		511.6	93.96
511.8	31.88		511.8	142.2		511.8	216.5		511.8	142.7		511.8	94.5
512	31.72		512	142.1		512	217		512	143.3		512	95.03
512.2	31.49		512.2	142.1		512.2	217.7		512.2	143.8		512.2	95.53
512.4	31.16		512.4	142		512.4	218.2		512.4	144.4		512.4	96.08
512.6	31.06		512.6	141.9		512.6	218.7		512.6	145		512.6	96.61
512.8	30.68		512.8	141.8		512.8	219.3		512.8	145.6		512.8	97.18
513	30.42		513	141.7		513	219.9		513	146.2		513	97.68
513.2	30.09		513.2	141.6		513.2	220.5		513.2	146.7		513.2	98.24
513.4	29.92		513.4	141.5		513.4	221.1		513.4	147.3		513.4	98.78
513.6	29.8		513.6	141.4		513.6	221.7		513.6	147.8		513.6	99.33
513.8	29.57		513.8	141.3		513.8	222.3		513.8	148.5		513.8	99.9
514	29.34		514	141.2		514	222.8		514	149.1		514	100.5
514.2	29.1		514.2	141		514.2	223.4		514.2	149.7		514.2	101
514.4	28.89		514.4	140.9		514.4	224		514.4	150.2		514.4	101.6
514.6	28.65		514.6	140.9		514.6	224.6		514.6	150.9		514.6	102.2
514.8	28.44		514.8	140.8		514.8	225.2		514.8	151.5		514.8	102.7
515	28.09		515	140.6		515	225.8		515	152.2		515	103.3
515.2	27.85		515.2	140.5		515.2	226.4		515.2	152.8		515.2	103.9
515.4	27.68		515.4	140.4		515.4	227		515.4	153.4		515.4	104.5
515.6	27.51		515.6	140.3		515.6	227.5		515.6	154.1		515.6	105.1
515.8	27.35		515.8	140.2		515.8	228.1		515.8	154.8		515.8	105.6
516	27.19		516	140.1		516	228.7		516	155.4		516	106.2
516.2	26.96		516.2	140		516.2	229.2		516.2	156		516.2	106.8
516.4	26.73		516.4	139.9		516.4	229.8		516.4	156.7		516.4	107.4
516.6	26.51		516.6	139.8		516.6	230.3		516.6	157.3		516.6	108
516.8	26.36		516.8	139.7		516.8	230.9		516.8	157.9		516.8	108.6
517	26.1		517	139.7		517	231.5		517	158.5		517	109.2
517.2	25.89		517.2	139.6		517.2	232		517.2	159.2		517.2	109.8
517.4	25.79		517.4	139.5		517.4	232.5		517.4	159.8		517.4	110.4
517.6	25.53		517.6	139.4		517.6	233.1		517.6	160.5		517.6	111
517.8	25.38		517.8	139.4		517.8	233.6		517.8	161.1		517.8	111.6
518	25.23		518	139.2		518	234.2		518	161.8		518	112.2
518.2	24.96		518.2	139.1		518.2	234.8		518.2	162.5		518.2	112.9
518.4	24.7		518.4	139.1		518.4	235.3		518.4	163.2		518.4	113.5
518.6	24.6		518.6	139		518.6	235.8		518.6	163.8		518.6	114.2
518.8	24.46		518.8	138.9		518.8	236.4		518.8	164.5		518.8	114.8
519	24.24		519	138.8		519	236.9		519	165.1		519	115.5
519.2	24.11		519.2	138.7		519.2	237.4		519.2	165.9		519.2	116.2
519.4	23.95		519.4	138.7		519.4	237.9		519.4	166.5		519.4	116.8
519.6	23.73		519.6	138.6		519.6	238.4		519.6	167.3		519.6	117.5
519.8	23.68		519.8	138.6		519.8	238.9		519.8	167.9		519.8	118.2
520	23.52		520	138.5		520	239.4		520	168.6		520	118.8
520.2	23.22		520.2	138.4		520.2	240		520.2	169.3		520.2	119.4
520.4	23.08		520.4	138.4		520.4	240.6		520.4	169.9		520.4	120.1
520.6	22.78		520.6	138.3		520.6	241.1		520.6	170.6		520.6	120.8
520.8	22.69		520.8	138.2		520.8	241.6		520.8	171.3		520.8	121.5
521	22.49		521	138.2		521	242.1		521	172		521	122.1
521.2	22.29		521.2	138.1		521.2	242.7		521.2	172.6		521.2	122.8
521.4	22.14		521.4	138.1		521.4	243.1		521.4	173.3		521.4	123.5
521.6	22.05		521.6	138.1		521.6	243.6		521.6	174		521.6	124.3
521.8	21.87		521.8	137.9		521.8	244		521.8	174.7		521.8	124.9
522	21.71		522	137.9		522	244.5		522	175.4		522	125.6
522.2	21.54		522.2	137.9		522.2	245		522.2	176.1		522.2	126.3
522.4	21.38		522.4	137.8		522.4	245.5		522.4	176.7		522.4	127
522.6	21.22		522.6	137.7		522.6	245.9		522.6	177.3		522.6	127.7
522.8	21.12		522.8	137.6		522.8	246.4		522.8	178		522.8	128.5
523	20.99		523	137.5		523	246.9		523	178.6		523	129.1
523.2	20.81		523.2	137.5		523.2	247.4		523.2	179.2		523.2	129.8
523.4	20.58		523.4	137.4		523.4	247.8		523.4	179.9		523.4	130.5
523.6	20.35		523.6	137.3		523.6	248.3		523.6	180.6		523.6	131.1
523.8	20.26		523.8	137.3		523.8	248.7		523.8	181.2		523.8	131.8
524	20.1		524	137.2		524	249		524	181.9		524	132.5
524.2	19.93		524.2	137.2		524.2	249.4		524.2	182.6		524.2	133.2
524.4	19.76		524.4	137.1		524.4	249.8		524.4	183.2		524.4	133.9
524.6	19.6		524.6	137		524.6	250.2		524.6	183.9		524.6	134.7
524.8	19.53		524.8	136.9		524.8	250.7		524.8	184.5		524.8	135.4
525	19.45		525	136.9		525	251.1		525	185.2		525	136
525.2	19.28		525.2	136.8		525.2	251.5		525.2	185.9		525.2	136.7
525.4	19.19		525.4	136.7		525.4	251.9		525.4	186.5		525.4	137.3
525.6	19.03		525.6	136.6		525.6	252.3		525.6	187.1		525.6	138
525.8	18.96		525.8	136.6		525.8	252.7		525.8	187.8		525.8	138.7
526	18.72		526	136.5		526	253.1		526	188.5		526	139.4
526.2	18.6		526.2	136.4		526.2	253.5		526.2	189.2		526.2	140.1
526.4	18.47		526.4	136.3		526.4	253.9		526.4	189.9		526.4	140.8
526.6	18.32		526.6	136.2		526.6	254.2		526.6	190.5		526.6	141.5
526.8	18.18		526.8	136.1		526.8	254.6		526.8	191.1		526.8	142.1
527	18.05		527	136.1		527	255		527	191.8		527	142.8
527.2	17.88		527.2	136		527.2	255.3		527.2	192.4		527.2	143.5
527.4	17.76		527.4	135.9		527.4	255.7		527.4	193.1		527.4	144.2
527.6	17.66		527.6	135.8		527.6	256.1		527.6	193.8		527.6	145
527.8	17.57		527.8	135.7		527.8	256.4		527.8	194.5		527.8	145.7
528	17.53		528	135.6		528	256.8		528	195		528	146.4
528.2	17.35		528.2	135.6		528.2	257.1		528.2	195.7		528.2	147
528.4	17.23		528.4	135.5		528.4	257.5		528.4	196.2		528.4	147.7
528.6	17.16		528.6	135.4		528.6	257.8		528.6	196.8		528.6	148.4
528.8	17.09		528.8	135.3		528.8	258.1		528.8	197.5		528.8	149.2
529	16.97		529	135.3		529	258.4		529	198.1		529	149.9
529.2	16.86		529.2	135.2		529.2	258.8		529.2	198.7		529.2	150.6
529.4	16.71		529.4	135.1		529.4	259.2		529.4	199.4		529.4	151.3
529.6	16.59		529.6	135		529.6	259.4		529.6	200		529.6	152
529.8	16.43		529.8	135		529.8	259.7		529.8	200.6		529.8	152.7
530	16.26		530	134.9		530	260		530	201.3		530	153.5
530.2	16.01		530.2	134.8		530.2	260.3		530.2	201.9		530.2	154.2
530.4	15.91		530.4	134.7		530.4	260.6		530.4	202.6		530.4	154.9
530.6	15.87		530.6	134.6		530.6	260.9		530.6	203.2		530.6	155.6
530.8	15.78		530.8	134.5		530.8	261.2		530.8	203.8		530.8	156.3
531	15.65		531	134.5		531	261.4		531	204.5		531	157
531.2	15.54		531.2	134.4		531.2	261.7		531.2	205.1		531.2	157.7
531.4	15.45		531.4	134.3		531.4	261.9		531.4	205.8		531.4	158.5
531.6	15.35		531.6	134.2		531.6	262.1		531.6	206.5		531.6	159.2
531.8	15.19		531.8	134.1		531.8	262.3		531.8	207		531.8	159.9
532	15.08		532	133.9		532	262.6		532	207.7		532	160.7
532.2	14.99		532.2	133.8		532.2	262.9		532.2	208.4		532.2	161.5
532.4	14.88		532.4	133.7		532.4	263.1		532.4	209		532.4	162.2
532.6	14.89		532.6	133.6		532.6	263.4		532.6	209.6		532.6	162.9
532.8	14.81		532.8	133.5		532.8	263.6		532.8	210.2		532.8	163.7
533	14.67		533	133.4		533	263.8		533	210.8		533	164.4
533.2	14.53		533.2	133.3		533.2	264.1		533.2	211.5		533.2	165.1
533.4	14.43		533.4	133.2		533.4	264.4		533.4	212.1		533.4	165.8
533.6	14.37		533.6	133.1		533.6	264.6		533.6	212.7		533.6	166.4
533.8	14.29		533.8	132.9		533.8	264.9		533.8	213.3		533.8	167.2
534	14.17		534	132.8		534	265.1		534	213.9		534	167.9
534.2	14.07		534.2	132.7		534.2	265.2		534.2	214.6		534.2	168.6
534.4	14.01		534.4	132.6		534.4	265.4		534.4	215.1		534.4	169.3
534.6	13.89		534.6	132.5		534.6	265.6		534.6	215.7		534.6	170
534.8	13.76		534.8	132.4		534.8	265.9		534.8	216.3		534.8	170.7
535	13.63		535	132.3		535	266.1		535	216.9		535	171.4
535.2	13.58		535.2	132.2		535.2	266.3		535.2	217.5		535.2	172.1
535.4	13.51		535.4	132.1		535.4	266.5		535.4	218.1		535.4	172.8
535.6	13.4		535.6	132		535.6	266.7		535.6	218.7		535.6	173.6
535.8	13.41		535.8	131.9		535.8	266.8		535.8	219.2		535.8	174.3
536	13.35		536	131.8		536	267		536	219.7		536	174.9
536.2	13.21		536.2	131.7		536.2	267.1		536.2	220.3		536.2	175.6
536.4	13.12		536.4	131.6		536.4	267.2		536.4	220.8		536.4	176.3
536.6	13.06		536.6	131.4		536.6	267.4		536.6	221.4		536.6	177
536.8	13.05		536.8	131.3		536.8	267.5		536.8	222		536.8	177.7
537	13.02		537	131.2		537	267.7		537	222.5		537	178.4
537.2	12.88		537.2	131.1		537.2	267.8		537.2	223.2		537.2	179
537.4	12.77		537.4	131		537.4	267.9		537.4	223.8		537.4	179.7
537.6	12.75		537.6	130.9		537.6	268		537.6	224.3		537.6	180.4
537.8	12.65		537.8	130.8		537.8	268.2		537.8	224.9		537.8	181
538	12.57		538	130.7		538	268.3		538	225.4		538	181.7
538.2	12.51		538.2	130.6		538.2	268.4		538.2	226		538.2	182.4
538.4	12.49		538.4	130.4		538.4	268.5		538.4	226.4		538.4	183
538.6	12.36		538.6	130.3		538.6	268.6		538.6	226.9		538.6	183.6
538.8	12.31		538.8	130.2		538.8	268.7		538.8	227.4		538.8	184.3
539	12.19		539	130.1		539	268.8		539	227.9		539	185
539.2	12.11		539.2	130		539.2	268.8		539.2	228.5		539.2	185.7
539.4	12.08		539.4	129.8		539.4	268.9		539.4	229		539.4	186.3
539.6	12.03		539.6	129.7		539.6	268.9		539.6	229.5		539.6	187
539.8	11.93		539.8	129.5		539.8	268.9		539.8	229.9		539.8	187.6
540	11.84		540	129.4		540	269		540	230.5		540	188.4
540.2	11.71		540.2	129.3		540.2	269		540.2	231		540.2	189
540.4	11.71		540.4	129.1		540.4	269		540.4	231.5		540.4	189.7
540.6	11.63		540.6	129		540.6	269.1		540.6	232		540.6	190.3
540.8	11.5		540.8	128.9		540.8	269.1		540.8	232.5		540.8	190.9
541	11.44		541	128.7		541	269.1		541	233.1		541	191.5
541.2	11.35		541.2	128.6		541.2	269.1		541.2	233.6		541.2	192.2
541.4	11.3		541.4	128.4		541.4	269.1		541.4	234.1		541.4	192.7
541.6	11.23		541.6	128.3		541.6	269.2		541.6	234.6		541.6	193.3
541.8	11.18		541.8	128.1		541.8	269.2		541.8	235.1		541.8	193.9
542	11.08		542	128		542	269.1		542	235.6		542	194.6
542.2	11.03		542.2	127.9		542.2	269.2		542.2	236		542.2	195.1
542.4	10.93		542.4	127.7		542.4	269.1		542.4	236.5		542.4	195.7
542.6	10.88		542.6	127.6		542.6	269.2		542.6	237		542.6	196.3
542.8	10.84		542.8	127.5		542.8	269.2		542.8	237.5		542.8	196.9
543	10.7		543	127.3		543	269.1		543	237.9		543	197.5
543.2	10.68		543.2	127.2		543.2	269		543.2	238.4		543.2	198.1
543.4	10.54		543.4	127.1		543.4	269		543.4	238.9		543.4	198.7
543.6	10.5		543.6	126.9		543.6	269		543.6	239.3		543.6	199.3
543.8	10.5		543.8	126.7		543.8	268.9		543.8	239.8		543.8	199.9
544	10.47		544	126.6		544	268.8		544	240.2		544	200.5
544.2	10.4		544.2	126.4		544.2	268.8		544.2	240.6		544.2	201.1
544.4	10.33		544.4	126.2		544.4	268.6		544.4	241		544.4	201.6
544.6	10.27		544.6	126.1		544.6	268.5		544.6	241.4		544.6	202.2
544.8	10.24		544.8	125.9		544.8	268.5		544.8	241.9		544.8	202.8
545	10.24		545	125.8		545	268.4		545	242.2		545	203.3
545.2	10.14		545.2	125.7		545.2	268.3		545.2	242.6		545.2	203.8
545.4	10.07		545.4	125.5		545.4	268.1		545.4	243		545.4	204.4
545.6	9.983		545.6	125.3		545.6	268		545.6	243.4		545.6	204.9
545.8	9.886		545.8	125.1		545.8	267.9		545.8	243.8		545.8	205.4
546	9.849		546	125		546	267.8		546	244.1		546	205.9
546.2	9.791		546.2	124.9		546.2	267.7		546.2	244.5		546.2	206.4
546.4	9.678		546.4	124.7		546.4	267.6		546.4	244.9		546.4	206.9
546.6	9.599		546.6	124.5		546.6	267.4		546.6	245.3		546.6	207.4
546.8	9.549		546.8	124.4		546.8	267.2		546.8	245.7		546.8	207.9
547	9.497		547	124.1		547	267.1		547	246		547	208.5
547.2	9.421		547.2	124		547.2	267		547.2	246.4		547.2	208.9
547.4	9.366		547.4	123.8		547.4	266.8		547.4	246.7		547.4	209.4
547.6	9.312		547.6	123.6		547.6	266.7		547.6	247.1		547.6	209.9
547.8	9.294		547.8	123.4		547.8	266.5		547.8	247.4		547.8	210.4
548	9.301		548	123.2		548	266.4		548	247.7		548	210.9
548.2	9.234		548.2	123.1		548.2	266.3		548.2	248		548.2	211.3
548.4	9.136		548.4	122.9		548.4	266.1		548.4	248.4		548.4	211.8
548.6	9.13		548.6	122.7		548.6	265.9		548.6	248.6		548.6	212.2
548.8	9.1		548.8	122.5		548.8	265.7		548.8	248.9		548.8	212.6
549	9.033		549	122.3		549	265.5		549	249.2		549	213.1
549.2	8.983		549.2	122.2		549.2	265.3		549.2	249.5		549.2	213.6
549.4	8.942		549.4	122		549.4	265.1		549.4	249.7		549.4	214
549.6	8.891		549.6	121.8		549.6	264.9		549.6	250		549.6	214.5
549.8	8.862		549.8	121.6		549.8	264.6		549.8	250.2		549.8	214.9
550	8.82		550	121.4		550	264.4		550	250.6		550	215.3
550.2	8.754		550.2	121.2		550.2	264.3		550.2	250.8		550.2	215.8
550.4	8.638		550.4	121		550.4	264.1		550.4	251		550.4	216.2
550.6	8.617		550.6	120.8		550.6	263.9		550.6	251.2		550.6	216.7
550.8	8.533		550.8	120.5		550.8	263.7		550.8	251.5		550.8	217
551	8.522		551	120.3		551	263.4		551	251.7		551	217.4
551.2	8.493		551.2	120.1		551.2	263.1		551.2	251.9		551.2	217.9
551.4	8.439		551.4	119.9		551.4	262.9		551.4	252		551.4	218.2
551.6	8.381		551.6	119.7		551.6	262.7		551.6	252.3		551.6	218.5
551.8	8.377		551.8	119.4		551.8	262.4		551.8	252.5		551.8	218.9
552	8.292		552	119.2		552	262.1		552	252.7		552	219.3
552.2	8.251		552.2	119		552.2	261.8		552.2	252.8		552.2	219.7
552.4	8.231		552.4	118.8		552.4	261.6		552.4	253		552.4	220
552.6	8.207		552.6	118.6		552.6	261.3		552.6	253.3		552.6	220.3
552.8	8.176		552.8	118.4		552.8	260.9		552.8	253.4		552.8	220.6
553	8.096		553	118.2		553	260.6		553	253.6		553	221
553.2	8.004		553.2	117.9		553.2	260.3		553.2	253.8		553.2	221.2
553.4	7.93		553.4	117.7		553.4	260		553.4	253.9		553.4	221.6
553.6	7.951		553.6	117.4		553.6	259.8		553.6	254.1		553.6	221.9
553.8	7.867		553.8	117.1		553.8	259.4		553.8	254.2		553.8	222.2
554	7.8		554	116.9		554	259		554	254.3		554	222.4
554.2	7.755		554.2	116.7		554.2	258.7		554.2	254.5		554.2	222.7
554.4	7.711		554.4	116.5		554.4	258.3		554.4	254.6		554.4	222.9
554.6	7.654		554.6	116.2		554.6	258		554.6	254.7		554.6	223.2
554.8	7.626		554.8	116		554.8	257.7		554.8	254.8		554.8	223.4
555	7.591		555	115.8		555	257.3		555	255		555	223.7
555.2	7.598		555.2	115.6		555.2	257		555.2	255.2		555.2	223.9
555.4	7.518		555.4	115.3		555.4	256.6		555.4	255.3		555.4	224.1
555.6	7.484		555.6	115		555.6	256.3		555.6	255.4		555.6	224.4
555.8	7.421		555.8	114.8		555.8	255.9		555.8	255.5		555.8	224.6
556	7.327		556	114.6		556	255.5		556	255.5		556	224.9
556.2	7.284		556.2	114.3		556.2	255.1		556.2	255.6		556.2	225.1
556.4	7.247		556.4	114.1		556.4	254.7		556.4	255.6		556.4	225.3
556.6	7.199		556.6	113.9		556.6	254.3		556.6	255.7		556.6	225.5
556.8	7.13		556.8	113.6		556.8	254		556.8	255.7		556.8	225.8
557	7.079		557	113.3		557	253.6		557	255.7		557	226
557.2	7.052		557.2	113.1		557.2	253.2		557.2	255.8		557.2	226.2
557.4	7.083		557.4	112.8		557.4	252.8		557.4	255.8		557.4	226.4
557.6	7.078		557.6	112.5		557.6	252.5		557.6	255.8		557.6	226.5
557.8	7.018		557.8	112.2		557.8	252.1		557.8	255.8		557.8	226.6
558	6.955		558	111.9		558	251.7		558	255.8		558	226.8
558.2	6.951		558.2	111.6		558.2	251.3		558.2	255.8		558.2	226.9
558.4	6.894		558.4	111.4		558.4	250.9		558.4	255.7		558.4	227
558.6	6.83		558.6	111.1		558.6	250.4		558.6	255.7		558.6	227.1
558.8	6.77		558.8	110.8		558.8	250		558.8	255.7		558.8	227.2
559	6.694		559	110.6		559	249.5		559	255.8		559	227.3
559.2	6.661		559.2	110.3		559.2	249.1		559.2	255.7		559.2	227.5
559.4	6.654		559.4	110		559.4	248.6		559.4	255.7		559.4	227.6
559.6	6.625		559.6	109.8		559.6	248.2		559.6	255.7		559.6	227.7
559.8	6.612		559.8	109.5		559.8	247.7		559.8	255.7		559.8	227.7
560	6.594		560	109.2		560	247.2		560	255.6		560	227.8
560.2	6.575		560.2	108.9		560.2	246.7		560.2	255.6		560.2	227.9
560.4	6.533		560.4	108.7		560.4	246.3		560.4	255.5		560.4	227.9
560.6	6.467		560.6	108.4		560.6	245.8		560.6	255.4		560.6	228
560.8	6.466		560.8	108.1		560.8	245.3		560.8	255.3		560.8	228.1
561	6.433		561	107.9		561	244.9		561	255.2		561	228.2
561.2	6.388		561.2	107.6		561.2	244.4		561.2	255.1		561.2	228.2
561.4	6.393		561.4	107.3		561.4	243.8		561.4	255		561.4	228.2
561.6	6.305		561.6	107		561.6	243.3		561.6	254.9		561.6	228.3
561.8	6.276		561.8	106.7		561.8	242.9		561.8	254.8		561.8	228.3
562	6.201		562	106.4		562	242.3		562	254.7		562	228.2
562.2	6.2		562.2	106.1		562.2	241.8		562.2	254.6		562.2	228.2
562.4	6.128		562.4	105.9		562.4	241.2		562.4	254.5		562.4	228.3
562.6	6.083		562.6	105.6		562.6	240.7		562.6	254.3		562.6	228.3
562.8	6.051		562.8	105.2		562.8	240.1		562.8	254.2		562.8	228.3
563	6.059		563	104.9		563	239.6		563	254		563	228.3
563.2	6.001		563.2	104.7		563.2	239.1		563.2	253.8		563.2	228.3
563.4	5.998		563.4	104.4		563.4	238.5		563.4	253.6		563.4	228.2
563.6	5.928		563.6	104.1		563.6	238		563.6	253.5		563.6	228.2
563.8	5.924		563.8	103.8		563.8	237.4		563.8	253.3		563.8	228.2
564	5.915		564	103.5		564	236.9		564	253		564	228.2
564.2	5.928		564.2	103.2		564.2	236.4		564.2	252.8		564.2	228.2
564.4	5.828		564.4	102.9		564.4	235.8		564.4	252.6		564.4	228.1
564.6	5.805		564.6	102.6		564.6	235.3		564.6	252.3		564.6	228
564.8	5.798		564.8	102.3		564.8	234.8		564.8	252.1		564.8	227.9
565	5.736		565	102		565	234.3		565	251.8		565	227.8
565.2	5.723		565.2	101.7		565.2	233.7		565.2	251.6		565.2	227.7
565.4	5.661		565.4	101.4		565.4	233.1		565.4	251.3		565.4	227.6
565.6	5.657		565.6	101.1		565.6	232.6		565.6	251		565.6	227.5
565.8	5.639		565.8	100.8		565.8	232		565.8	250.8		565.8	227.4
566	5.539		566	100.5		566	231.4		566	250.5		566	227.3
566.2	5.506		566.2	100.1		566.2	230.8		566.2	250.2		566.2	227.1
566.4	5.505		566.4	99.84		566.4	230.2		566.4	249.9		566.4	227
566.6	5.464		566.6	99.53		566.6	229.6		566.6	249.6		566.6	226.9
566.8	5.432		566.8	99.23		566.8	229		566.8	249.2		566.8	226.7
567	5.458		567	98.89		567	228.4		567	248.9		567	226.5
567.2	5.422		567.2	98.54		567.2	227.8		567.2	248.6		567.2	226.4
567.4	5.36		567.4	98.24		567.4	227.2		567.4	248.2		567.4	226.2
567.6	5.302		567.6	97.93		567.6	226.6		567.6	247.9		567.6	226
567.8	5.247		567.8	97.64		567.8	226		567.8	247.6		567.8	225.8
568	5.286		568	97.31		568	225.4		568	247.2		568	225.5
568.2	5.249		568.2	96.98		568.2	224.7		568.2	246.9		568.2	225.4
568.4	5.207		568.4	96.66		568.4	224.1		568.4	246.6		568.4	225.1
568.6	5.226		568.6	96.32		568.6	223.4		568.6	246.1		568.6	224.9
568.8	5.18		568.8	95.98		568.8	222.7		568.8	245.8		568.8	224.7
569	5.161		569	95.67		569	222.1		569	245.4		569	224.4
569.2	5.089		569.2	95.33		569.2	221.4		569.2	245		569.2	224.2
569.4	5.062		569.4	95.01		569.4	220.7		569.4	244.6		569.4	223.9
569.6	4.975		569.6	94.65		569.6	220		569.6	244.2		569.6	223.6
569.8	4.973		569.8	94.31		569.8	219.3		569.8	243.9		569.8	223.3
570	4.949		570	94.02		570	218.7		570	243.4		570	223.1
570.2	4.915		570.2	93.63		570.2	218		570.2	242.9		570.2	222.8
570.4	4.851		570.4	93.34		570.4	217.4		570.4	242.5		570.4	222.6
570.6	4.805		570.6	93.01		570.6	216.6		570.6	242.1		570.6	222.2
570.8	4.812		570.8	92.62		570.8	215.9		570.8	241.5		570.8	221.9
571	4.791		571	92.24		571	215.2		571	241.1		571	221.5
571.2	4.725		571.2	91.91		571.2	214.5		571.2	240.6		571.2	221.2
571.4	4.713		571.4	91.55		571.4	213.7		571.4	240.1		571.4	220.9
571.6	4.638		571.6	91.2		571.6	213		571.6	239.6		571.6	220.5
571.8	4.632		571.8	90.85		571.8	212.2		571.8	239.1		571.8	220
572	4.608		572	90.5		572	211.5		572	238.6		572	219.6
572.2	4.604		572.2	90.18		572.2	210.7		572.2	238.1		572.2	219.3
572.4	4.553		572.4	89.83		572.4	210		572.4	237.6		572.4	218.8
572.6	4.533		572.6	89.46		572.6	209.3		572.6	237.1		572.6	218.5
572.8	4.486		572.8	89.11		572.8	208.5		572.8	236.5		572.8	218
573	4.443		573	88.75		573	207.6		573	235.9		573	217.6
573.2	4.417		573.2	88.41		573.2	206.9		573.2	235.3		573.2	217.1
573.4	4.391		573.4	88		573.4	206.1		573.4	234.8		573.4	216.7
573.6	4.346		573.6	87.66		573.6	205.3		573.6	234.2		573.6	216.2
573.8	4.313		573.8	87.27		573.8	204.6		573.8	233.6		573.8	215.7
574	4.321		574	86.92		574	203.8		574	232.9		574	215.2
574.2	4.299		574.2	86.61		574.2	203		574.2	232.3		574.2	214.7
574.4	4.29		574.4	86.23		574.4	202.2		574.4	231.7		574.4	214.3
574.6	4.274		574.6	85.85		574.6	201.4		574.6	231.1		574.6	213.8
574.8	4.224		574.8	85.47		574.8	200.6		574.8	230.4		574.8	213.3
575	4.153		575	85.08		575	199.7		575	229.7		575	212.8
575.2	4.113		575.2	84.69		575.2	198.9		575.2	229		575.2	212.3
575.4	4.044		575.4	84.31		575.4	198.1		575.4	228.3		575.4	211.7
575.6	4.007		575.6	83.9		575.6	197.2		575.6	227.6		575.6	211.2
575.8	3.998		575.8	83.52		575.8	196.3		575.8	226.9		575.8	210.6
576	3.969		576	83.14		576	195.5		576	226.2		576	210.1
576.2	3.927		576.2	82.73		576.2	194.7		576.2	225.5		576.2	209.5
576.4	3.913		576.4	82.33		576.4	193.8		576.4	224.8		576.4	208.9
576.6	3.898		576.6	81.94		576.6	193		576.6	224.1		576.6	208.4
576.8	3.843		576.8	81.56		576.8	192.1		576.8	223.3		576.8	207.8
577	3.821		577	81.15		577	191.2		577	222.5		577	207.1
577.2	3.791		577.2	80.76		577.2	190.3		577.2	221.8		577.2	206.5
577.4	3.734		577.4	80.37		577.4	189.4		577.4	221		577.4	205.9
577.6	3.731		577.6	79.96		577.6	188.5		577.6	220.3		577.6	205.2
577.8	3.724		577.8	79.55		577.8	187.6		577.8	219.4		577.8	204.6
578	3.718		578	79.14		578	186.7		578	218.6		578	204
578.2	3.677		578.2	78.72		578.2	185.9		578.2	217.8		578.2	203.3
578.4	3.622		578.4	78.32		578.4	184.9		578.4	217		578.4	202.6
578.6	3.593		578.6	77.91		578.6	184		578.6	216.2		578.6	201.9
578.8	3.554		578.8	77.49		578.8	183.1		578.8	215.3		578.8	201.2
579	3.516		579	77.08		579	182.2		579	214.4		579	200.5
579.2	3.473		579.2	76.69		579.2	181.3		579.2	213.5		579.2	199.7
579.4	3.478		579.4	76.25		579.4	180.4		579.4	212.6		579.4	198.9
579.6	3.418		579.6	75.82		579.6	179.4		579.6	211.8		579.6	198.2
579.8	3.362		579.8	75.39		579.8	178.5		579.8	210.9		579.8	197.5
580	3.344		580	74.96		580	177.5		580	210		580	196.7
580.2	3.312		580.2	74.54		580.2	176.7		580.2	209		580.2	196
580.4	3.277		580.4	74.1		580.4	175.7		580.4	208.2		580.4	195.2
580.6	3.262		580.6	73.69		580.6	174.8		580.6	207.3		580.6	194.4
580.8	3.233		580.8	73.27		580.8	173.8		580.8	206.4		580.8	193.6
581	3.17		581	72.86		581	172.8		581	205.5		581	192.8
581.2	3.133		581.2	72.42		581.2	171.8		581.2	204.6		581.2	192
581.4	3.149		581.4	71.96		581.4	170.8		581.4	203.6		581.4	191.1
581.6	3.108		581.6	71.51		581.6	169.9		581.6	202.7		581.6	190.3
581.8	3.069		581.8	71.08		581.8	168.9		581.8	201.7		581.8	189.5
582	3.051		582	70.64		582	167.9		582	200.7		582	188.7
582.2	3.02		582.2	70.2		582.2	167		582.2	199.7		582.2	187.9
582.4	3.001		582.4	69.75		582.4	166		582.4	198.7		582.4	187
582.6	2.936		582.6	69.29		582.6	165		582.6	197.7		582.6	186.1
582.8	2.909		582.8	68.87		582.8	164		582.8	196.7		582.8	185.2
583	2.92		583	68.41		583	163		583	195.7		583	184.3
583.2	2.879		583.2	68		583.2	162		583.2	194.7		583.2	183.5
583.4	2.846		583.4	67.56		583.4	161		583.4	193.7		583.4	182.6
583.6	2.835		583.6	67.13		583.6	160		583.6	192.7		583.6	181.7
583.8	2.869		583.8	66.69		583.8	159		583.8	191.7		583.8	180.8
584	2.841		584	66.24		584	158		584	190.6		584	179.9
584.2	2.791		584.2	65.82		584.2	157		584.2	189.6		584.2	179
584.4	2.743		584.4	65.38		584.4	156		584.4	188.6		584.4	178.1
584.6	2.706		584.6	64.92		584.6	155		584.6	187.6		584.6	177.2
584.8	2.681		584.8	64.5		584.8	154		584.8	186.6		584.8	176.2
585	2.622		585	64.07		585	153		585	185.5		585	175.3
585.2	2.583		585.2	63.62		585.2	152.1		585.2	184.5		585.2	174.4
585.4	2.563		585.4	63.17		585.4	151.1		585.4	183.4		585.4	173.4
585.6	2.553		585.6	62.7		585.6	150.1		585.6	182.4		585.6	172.5
585.8	2.543		585.8	62.27		585.8	149.1		585.8	181.3		585.8	171.5
586	2.54		586	61.83		586	148		586	180.2		586	170.5
586.2	2.529		586.2	61.39		586.2	147		586.2	179.2		586.2	169.6
586.4	2.478		586.4	60.94		586.4	146		586.4	178.1		586.4	168.6
586.6	2.49		586.6	60.5		586.6	145.1		586.6	177		586.6	167.6
586.8	2.444		586.8	60.03		586.8	144.1		586.8	175.9		586.8	166.7
587	2.421		587	59.58		587	143		587	174.8		587	165.7
587.2	2.387		587.2	59.17		587.2	142		587.2	173.8		587.2	164.7
587.4	2.375		587.4	58.73		587.4	141		587.4	172.7		587.4	163.7
587.6	2.316		587.6	58.28		587.6	140		587.6	171.6		587.6	162.7
587.8	2.272		587.8	57.84		587.8	139		587.8	170.6		587.8	161.8
588	2.255		588	57.41		588	137.9		588	169.5		588	160.8
588.2	2.256		588.2	56.97		588.2	136.9		588.2	168.4		588.2	159.9
588.4	2.234		588.4	56.54		588.4	135.9		588.4	167.3		588.4	158.9
588.6	2.232		588.6	56.1		588.6	134.9		588.6	166.2		588.6	157.8
588.8	2.193		588.8	55.63		588.8	133.9		588.8	165.1		588.8	156.8
589	2.151		589	55.19		589	132.9		589	164		589	155.8
589.2	2.111		589.2	54.76		589.2	131.9		589.2	162.9		589.2	154.9
589.4	2.1		589.4	54.34		589.4	131		589.4	161.8		589.4	153.9
589.6	2.085		589.6	53.91		589.6	129.9		589.6	160.7		589.6	152.9
589.8	2.071		589.8	53.48		589.8	128.9		589.8	159.7		589.8	152
590	2.036		590	53.08		590	128		590	158.6		590	151
590.2	2.022		590.2	52.66		590.2	127		590.2	157.5		590.2	150
590.4	2.019		590.4	52.24		590.4	126.1		590.4	156.4		590.4	149
590.6	2.001		590.6	51.85		590.6	125.1		590.6	155.3		590.6	148
590.8	1.99		590.8	51.41		590.8	124.1		590.8	154.2		590.8	147.1
591	1.992		591	50.99		591	123.1		591	153.2		591	146.1
591.2	1.946		591.2	50.57		591.2	122.1		591.2	152.1		591.2	145.1
591.4	1.926		591.4	50.15		591.4	121.2		591.4	151.1		591.4	144
591.6	1.906		591.6	49.75		591.6	120.2		591.6	150		591.6	143.1
591.8	1.875		591.8	49.33		591.8	119.3		591.8	149		591.8	142.1
592	1.864		592	48.94		592	118.3		592	147.9		592	141.2
592.2	1.844		592.2	48.51		592.2	117.3		592.2	146.9		592.2	140.2
592.4	1.838		592.4	48.09		592.4	116.4		592.4	145.8		592.4	139.2
592.6	1.801		592.6	47.7		592.6	115.5		592.6	144.8		592.6	138.2
592.8	1.784		592.8	47.31		592.8	114.6		592.8	143.7		592.8	137.3
593	1.797		593	46.89		593	113.7		593	142.6		593	136.3
593.2	1.785		593.2	46.51		593.2	112.7		593.2	141.6		593.2	135.3
593.4	1.765		593.4	46.12		593.4	111.8		593.4	140.6		593.4	134.4
593.6	1.759		593.6	45.72		593.6	110.9		593.6	139.5		593.6	133.4
593.8	1.717		593.8	45.32		593.8	110		593.8	138.5		593.8	132.5
594	1.715		594	44.95		594	109.1		594	137.5		594	131.6
594.2	1.708		594.2	44.56		594.2	108.2		594.2	136.5		594.2	130.6
594.4	1.706		594.4	44.16		594.4	107.3		594.4	135.5		594.4	129.7
594.6	1.684		594.6	43.77		594.6	106.4		594.6	134.5		594.6	128.7
594.8	1.657		594.8	43.41		594.8	105.6		594.8	133.5		594.8	127.8
595	1.633		595	43.05		595	104.7		595	132.5		595	126.9
595.2	1.628		595.2	42.71		595.2	103.8		595.2	131.5		595.2	126
595.4	1.61		595.4	42.34		595.4	102.9		595.4	130.5		595.4	125.1
595.6	1.623		595.6	41.97		595.6	102		595.6	129.5		595.6	124.2
595.8	1.611		595.8	41.61		595.8	101.1		595.8	128.5		595.8	123.3
596	1.612		596	41.25		596	100.2		596	127.6		596	122.4
596.2	1.6		596.2	40.88		596.2	99.4		596.2	126.6		596.2	121.5
596.4	1.572		596.4	40.55		596.4	98.57		596.4	125.6		596.4	120.6
596.6	1.539		596.6	40.19		596.6	97.69		596.6	124.6		596.6	119.7
596.8	1.509		596.8	39.83		596.8	96.85		596.8	123.7		596.8	118.7
597	1.496		597	39.46		597	96.04		597	122.7		597	117.8
597.2	1.48		597.2	39.12		597.2	95.22		597.2	121.8		597.2	117
597.4	1.483		597.4	38.76		597.4	94.41		597.4	120.8		597.4	116.1
597.6	1.464		597.6	38.42		597.6	93.59		597.6	119.9		597.6	115.2
597.8	1.443		597.8	38.06		597.8	92.78		597.8	118.9		597.8	114.3
598	1.438		598	37.71		598	92.03		598	118		598	113.5
598.2	1.452		598.2	37.37		598.2	91.25		598.2	117.1		598.2	112.6
598.4	1.438		598.4	37.04		598.4	90.45		598.4	116.1		598.4	111.7
598.6	1.429		598.6	36.7		598.6	89.69		598.6	115.2		598.6	110.9
598.8	1.4		598.8	36.37		598.8	88.89		598.8	114.3		598.8	110.1
599	1.384		599	36.03		599	88.13		599	113.4		599	109.2
599.2	1.387		599.2	35.71		599.2	87.37		599.2	112.5		599.2	108.4
599.4	1.398		599.4	35.38		599.4	86.61		599.4	111.6		599.4	107.5
599.6	1.377		599.6	35.05		599.6	85.87		599.6	110.7		599.6	106.7
599.8	1.382		599.8	34.74		599.8	85.13		599.8	109.9		599.8	105.8
600	1.356		600	34.42		600	84.38		600	109		600	105
600.2	1.331		600.2	34.11		600.2	83.63		600.2	108.2		600.2	104.2
600.4	1.317		600.4	33.77		600.4	82.88		600.4	107.3		600.4	103.4
600.6	1.309		600.6	33.46		600.6	82.18		600.6	106.4		600.6	102.6
600.8	1.28		600.8	33.14		600.8	81.47		600.8	105.6		600.8	101.8
601	1.26		601	32.82		601	80.77		601	104.7		601	101
601.2	1.252		601.2	32.53		601.2	80.06		601.2	103.9		601.2	100.2
601.4	1.244		601.4	32.24		601.4	79.34		601.4	103		601.4	99.38
601.6	1.245		601.6	31.94		601.6	78.63		601.6	102.2		601.6	98.59
601.8	1.24		601.8	31.65		601.8	77.91		601.8	101.4		601.8	97.81
602	1.208		602	31.36		602	77.21		602	100.5		602	97
602.2	1.216		602.2	31.07		602.2	76.52		602.2	99.68		602.2	96.23
602.4	1.195		602.4	30.78		602.4	75.85		602.4	98.89		602.4	95.46
602.6	1.188		602.6	30.5		602.6	75.2		602.6	98.08		602.6	94.73
602.8	1.191		602.8	30.21		602.8	74.55		602.8	97.25		602.8	93.94
603	1.18		603	29.94		603	73.88		603	96.44		603	93.21
603.2	1.183		603.2	29.66		603.2	73.22		603.2	95.68		603.2	92.49
603.4	1.175		603.4	29.39		603.4	72.55		603.4	94.93		603.4	91.72
603.6	1.151		603.6	29.11		603.6	71.89		603.6	94.15		603.6	90.98
603.8	1.147		603.8	28.83		603.8	71.23		603.8	93.42		603.8	90.24
604	1.139		604	28.55		604	70.6		604	92.65		604	89.52
604.2	1.127		604.2	28.28		604.2	69.98		604.2	91.91		604.2	88.78
604.4	1.104		604.4	28.03		604.4	69.34		604.4	91.16		604.4	88.08
604.6	1.089		604.6	27.76		604.6	68.74		604.6	90.43		604.6	87.38
604.8	1.071		604.8	27.5		604.8	68.13		604.8	89.71		604.8	86.66
605	1.068		605	27.24		605	67.51		605	88.97		605	85.94
605.2	1.064		605.2	26.98		605.2	66.87		605.2	88.22		605.2	85.25
605.4	1.064		605.4	26.72		605.4	66.27		605.4	87.53		605.4	84.57
605.6	1.049		605.6	26.47		605.6	65.68		605.6	86.82		605.6	83.89
605.8	1.015		605.8	26.22		605.8	65.12		605.8	86.11		605.8	83.22
606	1.026		606	25.96		606	64.51		606	85.4		606	82.57
606.2	1.031		606.2	25.7		606.2	63.93		606.2	84.7		606.2	81.89
606.4	1.02		606.4	25.46		606.4	63.35		606.4	84.01		606.4	81.21
606.6	1.01		606.6	25.22		606.6	62.78		606.6	83.32		606.6	80.55
606.8	1.012		606.8	24.99		606.8	62.22		606.8	82.59		606.8	79.89
607	0.984		607	24.77		607	61.65		607	81.89		607	79.24
607.2	1		607.2	24.52		607.2	61.08		607.2	81.22		607.2	78.58
607.4	0.991		607.4	24.28		607.4	60.53		607.4	80.56		607.4	77.96
607.6	0.994		607.6	24.04		607.6	59.98		607.6	79.88		607.6	77.31
607.8	0.979		607.8	23.82		607.8	59.44		607.8	79.21		607.8	76.67
608	0.974		608	23.6		608	58.91		608	78.54		608	76.05
608.2	0.977		608.2	23.37		608.2	58.37		608.2	77.87		608.2	75.45
608.4	0.981		608.4	23.14		608.4	57.84		608.4	77.23		608.4	74.8
608.6	0.981		608.6	22.91		608.6	57.29		608.6	76.6		608.6	74.16
608.8	0.978		608.8	22.69		608.8	56.77		608.8	75.96		608.8	73.54
609	0.962		609	22.47		609	56.24		609	75.33		609	72.95
609.2	0.932		609.2	22.25		609.2	55.71		609.2	74.69		609.2	72.32
609.4	0.91		609.4	22.05		609.4	55.2		609.4	74.04		609.4	71.73
609.6	0.907		609.6	21.84		609.6	54.71		609.6	73.4		609.6	71.12
609.8	0.882		609.8	21.63		609.8	54.21		609.8	72.78		609.8	70.51
610	0.886		610	21.4		610	53.71		610	72.17		610	69.93
610.2	0.876		610.2	21.19		610.2	53.22		610.2	71.57		610.2	69.36
610.4	0.865		610.4	21		610.4	52.74		610.4	70.97		610.4	68.78
610.6	0.869		610.6	20.78		610.6	52.25		610.6	70.35		610.6	68.21
610.8	0.881		610.8	20.58		610.8	51.76		610.8	69.77		610.8	67.66
611	0.871		611	20.38		611	51.28		611	69.19		611	67.09
611.2	0.855		611.2	20.19		611.2	50.82		611.2	68.59		611.2	66.53
611.4	0.826		611.4	20		611.4	50.34		611.4	68.01		611.4	65.97
611.6	0.844		611.6	19.81		611.6	49.88		611.6	67.4		611.6	65.42
611.8	0.834		611.8	19.61		611.8	49.42		611.8	66.84		611.8	64.87
612	0.832		612	19.41		612	48.96		612	66.25		612	64.32
612.2	0.831		612.2	19.22		612.2	48.5		612.2	65.68		612.2	63.79
612.4	0.849		612.4	19.04		612.4	48.07		612.4	65.12		612.4	63.25
612.6	0.839		612.6	18.85		612.6	47.64		612.6	64.57		612.6	62.74
612.8	0.818		612.8	18.67		612.8	47.19		612.8	64.02		612.8	62.22
613	0.818		613	18.48		613	46.73		613	63.47		613	61.69
613.2	0.802		613.2	18.3		613.2	46.3		613.2	62.92		613.2	61.18
613.4	0.789		613.4	18.14		613.4	45.88		613.4	62.37		613.4	60.66
613.6	0.795		613.6	17.96		613.6	45.47		613.6	61.82		613.6	60.17
613.8	0.784		613.8	17.77		613.8	45.06		613.8	61.3		613.8	59.66
614	0.77		614	17.6		614	44.63		614	60.78		614	59.13
614.2	0.777		614.2	17.43		614.2	44.22		614.2	60.28		614.2	58.64
614.4	0.781		614.4	17.25		614.4	43.8		614.4	59.75		614.4	58.14
614.6	0.79		614.6	17.08		614.6	43.39		614.6	59.22		614.6	57.65
614.8	0.786		614.8	16.91		614.8	42.97		614.8	58.72		614.8	57.2
615	0.773		615	16.75		615	42.56		615	58.21		615	56.72
615.2	0.742		615.2	16.57		615.2	42.15		615.2	57.7		615.2	56.24
615.4	0.741		615.4	16.41		615.4	41.75		615.4	57.22		615.4	55.79
615.6	0.725		615.6	16.25		615.6	41.36		615.6	56.71		615.6	55.33
615.8	0.736		615.8	16.09		615.8	40.96		615.8	56.21		615.8	54.86
616	0.744		616	15.92		616	40.58		616	55.75		616	54.39
616.2	0.748		616.2	15.77		616.2	40.21		616.2	55.26		616.2	53.9
616.4	0.736		616.4	15.62		616.4	39.82		616.4	54.77		616.4	53.42
616.6	0.742		616.6	15.46		616.6	39.44		616.6	54.3		616.6	52.96
616.8	0.74		616.8	15.31		616.8	39.06		616.8	53.84		616.8	52.5
617	0.723		617	15.16		617	38.67		617	53.37		617	52.06
617.2	0.697		617.2	15.02		617.2	38.31		617.2	52.91		617.2	51.59
617.4	0.693		617.4	14.87		617.4	37.97		617.4	52.47		617.4	51.13
617.6	0.701		617.6	14.72		617.6	37.61		617.6	52		617.6	50.7
617.8	0.689		617.8	14.56		617.8	37.26		617.8	51.54		617.8	50.26
618	0.7		618	14.4		618	36.91		618	51.11		618	49.82
618.2	0.699		618.2	14.25		618.2	36.56		618.2	50.65		618.2	49.41
618.4	0.691		618.4	14.12		618.4	36.21		618.4	50.21		618.4	48.98
618.6	0.694		618.6	13.98		618.6	35.87		618.6	49.76		618.6	48.55
618.8	0.672		618.8	13.83		618.8	35.53		618.8	49.34		618.8	48.13
619	0.657		619	13.69		619	35.2		619	48.89		619	47.7
619.2	0.662		619.2	13.54		619.2	34.86		619.2	48.44		619.2	47.27
619.4	0.661		619.4	13.41		619.4	34.52		619.4	48.02		619.4	46.86
619.6	0.657		619.6	13.27		619.6	34.19		619.6	47.6		619.6	46.46
619.8	0.643		619.8	13.13		619.8	33.87		619.8	47.17		619.8	46.07
620	0.635		620	13		620	33.54		620	46.76		620	45.64
620.2	0.614		620.2	12.88		620.2	33.21		620.2	46.34		620.2	45.25
620.4	0.618		620.4	12.75		620.4	32.89		620.4	45.94		620.4	44.85
620.6	0.597		620.6	12.63		620.6	32.58		620.6	45.53		620.6	44.47
620.8	0.614		620.8	12.5		620.8	32.27		620.8	45.13		620.8	44.08
621	0.626		621	12.37		621	31.96		621	44.72		621	43.68
621.2	0.623		621.2	12.24		621.2	31.65		621.2	44.33		621.2	43.29
621.4	0.617		621.4	12.11		621.4	31.35		621.4	43.92		621.4	42.9
621.6	0.618		621.6	11.98		621.6	31.04		621.6	43.54		621.6	42.53
621.8	0.615		621.8	11.86		621.8	30.74		621.8	43.16		621.8	42.15
622	0.613		622	11.74		622	30.43		622	42.79		622	41.79
622.2	0.61		622.2	11.61		622.2	30.15		622.2	42.42		622.2	41.44
622.4	0.605		622.4	11.5		622.4	29.82		622.4	42.03		622.4	41.08
622.6	0.603		622.6	11.37		622.6	29.53		622.6	41.65		622.6	40.72
622.8	0.61		622.8	11.25		622.8	29.23		622.8	41.26		622.8	40.36
623	0.608		623	11.14		623	28.95		623	40.89		623	40.01
623.2	0.611		623.2	11.02		623.2	28.68		623.2	40.52		623.2	39.65
623.4	0.611		623.4	10.91		623.4	28.41		623.4	40.17		623.4	39.32
623.6	0.612		623.6	10.81		623.6	28.14		623.6	39.8		623.6	38.95
623.8	0.605		623.8	10.7		623.8	27.88		623.8	39.45		623.8	38.62
624	0.598		624	10.59		624	27.6		624	39.1		624	38.27
624.2	0.587		624.2	10.49		624.2	27.33		624.2	38.74		624.2	37.92
624.4	0.58		624.4	10.38		624.4	27.07		624.4	38.36		624.4	37.57
624.6	0.568		624.6	10.27		624.6	26.8		624.6	38.02		624.6	37.25
624.8	0.561		624.8	10.14		624.8	26.55		624.8	37.67		624.8	36.9
625	0.579		625	10.04		625	26.29		625	37.32		625	36.57
625.2	0.578		625.2	9.94		625.2	26.04		625.2	36.98		625.2	36.24
625.4	0.549		625.4	9.822		625.4	25.79		625.4	36.64		625.4	35.91
625.6	0.558		625.6	9.727		625.6	25.54		625.6	36.3		625.6	35.59
625.8	0.555		625.8	9.628		625.8	25.27		625.8	35.95		625.8	35.25
626	0.552		626	9.523		626	25.01		626	35.64		626	34.93
626.2	0.552		626.2	9.411		626.2	24.77		626.2	35.33		626.2	34.61
626.4	0.55		626.4	9.316		626.4	24.52		626.4	35		626.4	34.3
626.6	0.55		626.6	9.226		626.6	24.28		626.6	34.67		626.6	33.99
626.8	0.549		626.8	9.121		626.8	24.04		626.8	34.36		626.8	33.69
627	0.531		627	9.021		627	23.78		627	34.02		627	33.39
627.2	0.529		627.2	8.924		627.2	23.55		627.2	33.7		627.2	33.11
627.4	0.529		627.4	8.829		627.4	23.32		627.4	33.37		627.4	32.8
627.6	0.525		627.6	8.74		627.6	23.08		627.6	33.06		627.6	32.51
627.8	0.519		627.8	8.646		627.8	22.86		627.8	32.77		627.8	32.21
628	0.518		628	8.553		628	22.64		628	32.47		628	31.93
628.2	0.513		628.2	8.45		628.2	22.42		628.2	32.15		628.2	31.65
628.4	0.523		628.4	8.36		628.4	22.18		628.4	31.87		628.4	31.36
628.6	0.518		628.6	8.268		628.6	21.95		628.6	31.59		628.6	31.05
628.8	0.525		628.8	8.181		628.8	21.74		628.8	31.29		628.8	30.76
629	0.521		629	8.093		629	21.51		629	30.99		629	30.48
629.2	0.525		629.2	8.002		629.2	21.29		629.2	30.72		629.2	30.19
629.4	0.503		629.4	7.907		629.4	21.08		629.4	30.42		629.4	29.92
629.6	0.505		629.6	7.821		629.6	20.87		629.6	30.13		629.6	29.62
629.8	0.503		629.8	7.742		629.8	20.65		629.8	29.86		629.8	29.34
630	0.487		630	7.649		630	20.45		630	29.57		630	29.07
630.2	0.491		630.2	7.566		630.2	20.25		630.2	29.28		630.2	28.8
630.4	0.5		630.4	7.479		630.4	20.04		630.4	28.99		630.4	28.52
630.6	0.496		630.6	7.388		630.6	19.84		630.6	28.73		630.6	28.26
630.8	0.481		630.8	7.304		630.8	19.63		630.8	28.46		630.8	28.01
631	0.486		631	7.23		631	19.44		631	28.19		631	27.73
631.2	0.495		631.2	7.147		631.2	19.24		631.2	27.93		631.2	27.48
631.4	0.476		631.4	7.064		631.4	19.06		631.4	27.67		631.4	27.24
631.6	0.479		631.6	6.989		631.6	18.85		631.6	27.4		631.6	26.98
631.8	0.483		631.8	6.909		631.8	18.64		631.8	27.14		631.8	26.72
632	0.476		632	6.832		632	18.46		632	26.89		632	26.45
632.2	0.469		632.2	6.752		632.2	18.27		632.2	26.63		632.2	26.2
632.4	0.469		632.4	6.675		632.4	18.08		632.4	26.38		632.4	25.96
632.6	0.462		632.6	6.603		632.6	17.9		632.6	26.11		632.6	25.71
632.8	0.455		632.8	6.523		632.8	17.72		632.8	25.85		632.8	25.47
633	0.457		633	6.453		633	17.55		633	25.61		633	25.24
633.2	0.447		633.2	6.377		633.2	17.36		633.2	25.36		633.2	25
633.4	0.436		633.4	6.304		633.4	17.18		633.4	25.12		633.4	24.75
633.6	0.44		633.6	6.235		633.6	17.02		633.6	24.88		633.6	24.52
633.8	0.47		633.8	6.164		633.8	16.85		633.8	24.63		633.8	24.29
634	0.454		634	6.097		634	16.67		634	24.4		634	24.06
634.2	0.456		634.2	6.029		634.2	16.5		634.2	24.16		634.2	23.83
634.4	0.454		634.4	5.96		634.4	16.34		634.4	23.93		634.4	23.62
634.6	0.451		634.6	5.889		634.6	16.17		634.6	23.69		634.6	23.4
634.8	0.459		634.8	5.831		634.8	16		634.8	23.45		634.8	23.19
635	0.449		635	5.758		635	15.82		635	23.21		635	22.97
635.2	0.431		635.2	5.686		635.2	15.67		635.2	22.98		635.2	22.75
635.4	0.43		635.4	5.627		635.4	15.51		635.4	22.74		635.4	22.53
635.6	0.427		635.6	5.572		635.6	15.34		635.6	22.51		635.6	22.32
635.8	0.423		635.8	5.499		635.8	15.17		635.8	22.29		635.8	22.1
636	0.423		636	5.43		636	15		636	22.06		636	21.88
636.2	0.416		636.2	5.359		636.2	14.83		636.2	21.86		636.2	21.66
636.4	0.42		636.4	5.298		636.4	14.68		636.4	21.63		636.4	21.46
636.6	0.427		636.6	5.238		636.6	14.51		636.6	21.39		636.6	21.27
636.8	0.411		636.8	5.175		636.8	14.36		636.8	21.18		636.8	21.07
637	0.41		637	5.109		637	14.2		637	20.98		637	20.88
637.2	0.411		637.2	5.05		637.2	14.06		637.2	20.77		637.2	20.67
637.4	0.416		637.4	4.991		637.4	13.91		637.4	20.57		637.4	20.48
637.6	0.431		637.6	4.926		637.6	13.76		637.6	20.37		637.6	20.27
637.8	0.428		637.8	4.871		637.8	13.61		637.8	20.18		637.8	20.07
638	0.428		638	4.804		638	13.48		638	19.98		638	19.89
638.2	0.42		638.2	4.748		638.2	13.35		638.2	19.78		638.2	19.7
638.4	0.411		638.4	4.685		638.4	13.21		638.4	19.6		638.4	19.5
638.6	0.415		638.6	4.631		638.6	13.08		638.6	19.4		638.6	19.32
638.8	0.42		638.8	4.579		638.8	12.94		638.8	19.21		638.8	19.12
639	0.419		639	4.518		639	12.81		639	19.02		639	18.93
639.2	0.402		639.2	4.462		639.2	12.68		639.2	18.83		639.2	18.75
639.4	0.407		639.4	4.41		639.4	12.54		639.4	18.63		639.4	18.56
639.6	0.396		639.6	4.351		639.6	12.4		639.6	18.46		639.6	18.38
639.8	0.395		639.8	4.297		639.8	12.26		639.8	18.27		639.8	18.21
640	0.382		640	4.237		640	12.13		640	18.09		640	18.03
640.2	0.371		640.2	4.186		640.2	12		640.2	17.9		640.2	17.85
640.4	0.373		640.4	4.137		640.4	11.88		640.4	17.73		640.4	17.69
640.6	0.39		640.6	4.082		640.6	11.75		640.6	17.55		640.6	17.5
640.8	0.391		640.8	4.034		640.8	11.62		640.8	17.36		640.8	17.33
641	0.376		641	3.983		641	11.49		641	17.18		641	17.17
641.2	0.371		641.2	3.939		641.2	11.37		641.2	17.01		641.2	17
641.4	0.367		641.4	3.898		641.4	11.26		641.4	16.82		641.4	16.83
641.6	0.355		641.6	3.846		641.6	11.13		641.6	16.65		641.6	16.66
641.8	0.349		641.8	3.792		641.8	11		641.8	16.46		641.8	16.49
642	0.359		642	3.741		642	10.89		642	16.31		642	16.33
642.2	0.353		642.2	3.693		642.2	10.78		642.2	16.14		642.2	16.15
642.4	0.368		642.4	3.637		642.4	10.66		642.4	15.98		642.4	15.99
642.6	0.385		642.6	3.596		642.6	10.54		642.6	15.81		642.6	15.82
642.8	0.384		642.8	3.552		642.8	10.43		642.8	15.66		642.8	15.65
643	0.37		643	3.511		643	10.32		643	15.49		643	15.49
643.2	0.367		643.2	3.463		643.2	10.2		643.2	15.33		643.2	15.33
643.4	0.352		643.4	3.419		643.4	10.09		643.4	15.19		643.4	15.17
643.6	0.35		643.6	3.369		643.6	9.984		643.6	15.04		643.6	15.02
643.8	0.359		643.8	3.323		643.8	9.872		643.8	14.88		643.8	14.87
644	0.375		644	3.276		644	9.76		644	14.72		644	14.71
644.2	0.357		644.2	3.238		644.2	9.653		644.2	14.57		644.2	14.55
644.4	0.38		644.4	3.193		644.4	9.538		644.4	14.41		644.4	14.4
644.6	0.379		644.6	3.146		644.6	9.424		644.6	14.27		644.6	14.25
644.8	0.378		644.8	3.108		644.8	9.326		644.8	14.12		644.8	14.1
645	0.367		645	3.058		645	9.217		645	13.98		645	13.96
645.2	0.358		645.2	3.016		645.2	9.112		645.2	13.84		645.2	13.81
645.4	0.361		645.4	2.977		645.4	9.006		645.4	13.69		645.4	13.67
645.6	0.371		645.6	2.936		645.6	8.898		645.6	13.55		645.6	13.54
645.8	0.363		645.8	2.893		645.8	8.804		645.8	13.41		645.8	13.39
646	0.365		646	2.85		646	8.697		646	13.28		646	13.25
646.2	0.362		646.2	2.808		646.2	8.598		646.2	13.14		646.2	13.11
646.4	0.35		646.4	2.768		646.4	8.492		646.4	12.99		646.4	12.96
646.6	0.347		646.6	2.73		646.6	8.399		646.6	12.86		646.6	12.82
646.8	0.352		646.8	2.689		646.8	8.303		646.8	12.72		646.8	12.69
647	0.351		647	2.646		647	8.212		647	12.59		647	12.55
647.2	0.354		647.2	2.614		647.2	8.12		647.2	12.45		647.2	12.42
647.4	0.367		647.4	2.573		647.4	8.023		647.4	12.32		647.4	12.27
647.6	0.364		647.6	2.532		647.6	7.932		647.6	12.18		647.6	12.14
647.8	0.354		647.8	2.498		647.8	7.84		647.8	12.06		647.8	12.03
648	0.353		648	2.464		648	7.759		648	11.92		648	11.9
648.2	0.345		648.2	2.43		648.2	7.67		648.2	11.79		648.2	11.78
648.4	0.34		648.4	2.394		648.4	7.588		648.4	11.66		648.4	11.66
648.6	0.333		648.6	2.356		648.6	7.498		648.6	11.53		648.6	11.54
648.8	0.323		648.8	2.321		648.8	7.415		648.8	11.41		648.8	11.41
649	0.343		649	2.292		649	7.338		649	11.28		649	11.29
649.2	0.343		649.2	2.257		649.2	7.249		649.2	11.16		649.2	11.17
649.4	0.33		649.4	2.228		649.4	7.166		649.4	11.03		649.4	11.04
649.6	0.329		649.6	2.194		649.6	7.09		649.6	10.92		649.6	10.93
649.8	0.331		649.8	2.161		649.8	7.008		649.8	10.79		649.8	10.82
650	0.333		650	2.13		650	6.921		650	10.68		650	10.72
650.2	0.332		650.2	2.086		650.2	6.835		650.2	10.56		650.2	10.61
650.4	0.335		650.4	2.052		650.4	6.763		650.4	10.45		650.4	10.49
650.6	0.33		650.6	2.017		650.6	6.683		650.6	10.34		650.6	10.38
650.8	0.333		650.8	1.984		650.8	6.602		650.8	10.23		650.8	10.26
651	0.349		651	1.949		651	6.527		651	10.12		651	10.14
651.2	0.347		651.2	1.917		651.2	6.446		651.2	10.01		651.2	10.04
651.4	0.347		651.4	1.879		651.4	6.37		651.4	9.905		651.4	9.93
651.6	0.335		651.6	1.848		651.6	6.296		651.6	9.801		651.6	9.825
651.8	0.327		651.8	1.814		651.8	6.224		651.8	9.688		651.8	9.718
652	0.329		652	1.789		652	6.157		652	9.577		652	9.609
652.2	0.333		652.2	1.757		652.2	6.081		652.2	9.475		652.2	9.506
652.4	0.341		652.4	1.726		652.4	6.016		652.4	9.367		652.4	9.405
652.6	0.333		652.6	1.693		652.6	5.941		652.6	9.255		652.6	9.303
652.8	0.331		652.8	1.665		652.8	5.872		652.8	9.164		652.8	9.198
653	0.337		653	1.639		653	5.804		653	9.065		653	9.106
653.2	0.338		653.2	1.609		653.2	5.73		653.2	8.968		653.2	9.01
653.4	0.346		653.4	1.576		653.4	5.67		653.4	8.867		653.4	8.903
653.6	0.34		653.6	1.546		653.6	5.593		653.6	8.754		653.6	8.802
653.8	0.334		653.8	1.515		653.8	5.522		653.8	8.649		653.8	8.698
654	0.337		654	1.484		654	5.458		654	8.556		654	8.6
654.2	0.322		654.2	1.456		654.2	5.392		654.2	8.453		654.2	8.506
654.4	0.318		654.4	1.43		654.4	5.33		654.4	8.347		654.4	8.407
654.6	0.325		654.6	1.399		654.6	5.264		654.6	8.253		654.6	8.326
654.8	0.321		654.8	1.385		654.8	5.194		654.8	8.156		654.8	8.238
655	0.335		655	1.356		655	5.136		655	8.06		655	8.144
655.2	0.344		655.2	1.332		655.2	5.081		655.2	7.975		655.2	8.053
655.4	0.322		655.4	1.304		655.4	5.017		655.4	7.882		655.4	7.959
655.6	0.337		655.6	1.277		655.6	4.96		655.6	7.791		655.6	7.863
655.8	0.338		655.8	1.246		655.8	4.898		655.8	7.702		655.8	7.767
656	0.327		656	1.221		656	4.842		656	7.604		656	7.675
656.2	0.351		656.2	1.192		656.2	4.778		656.2	7.519		656.2	7.584
656.4	0.345		656.4	1.168		656.4	4.711		656.4	7.441		656.4	7.497
656.6	0.344		656.6	1.146		656.6	4.653		656.6	7.353		656.6	7.409
656.8	0.33		656.8	1.12		656.8	4.593		656.8	7.263		656.8	7.319
657	0.329		657	1.095		657	4.541		657	7.178		657	7.235
657.2	0.316		657.2	1.071		657.2	4.481		657.2	7.089		657.2	7.153
657.4	0.314		657.4	1.046		657.4	4.428		657.4	7.002		657.4	7.064
657.6	0.323		657.6	1.028		657.6	4.374		657.6	6.918		657.6	6.984
657.8	0.324		657.8	1.005		657.8	4.317		657.8	6.839		657.8	6.905
658	0.321		658	0.992		658	4.264		658	6.761		658	6.818
658.2	0.32		658.2	0.976		658.2	4.207		658.2	6.683		658.2	6.733
658.4	0.32		658.4	0.953		658.4	4.148		658.4	6.602		658.4	6.666
658.6	0.329		658.6	0.934		658.6	4.093		658.6	6.528		658.6	6.585
658.8	0.325		658.8	0.912		658.8	4.041		658.8	6.457		658.8	6.509
659	0.305		659	0.895		659	3.996		659	6.378		659	6.436
659.2	0.316		659.2	0.878		659.2	3.941		659.2	6.304		659.2	6.356
659.4	0.33		659.4	0.861		659.4	3.888		659.4	6.221		659.4	6.28
659.6	0.335		659.6	0.847		659.6	3.834		659.6	6.151		659.6	6.201
659.8	0.325		659.8	0.827		659.8	3.776		659.8	6.074		659.8	6.126
660	0.327		660	0.809		660	3.73		660	5.996		660	6.063
660.2	0.328		660.2	0.786		660.2	3.68		660.2	5.915		660.2	5.984
660.4	0.338		660.4	0.772		660.4	3.632		660.4	5.838		660.4	5.908
660.6	0.332		660.6	0.749		660.6	3.576		660.6	5.763		660.6	5.84
660.8	0.318		660.8	0.728		660.8	3.531		660.8	5.69		660.8	5.771
661	0.321		661	0.711		661	3.478		661	5.619		661	5.703
661.2	0.33		661.2	0.692		661.2	3.43		661.2	5.552		661.2	5.637
661.4	0.334		661.4	0.675		661.4	3.377		661.4	5.492		661.4	5.567
661.6	0.331		661.6	0.652		661.6	3.326		661.6	5.418		661.6	5.501
661.8	0.327		661.8	0.633		661.8	3.287		661.8	5.353		661.8	5.432
662	0.326		662	0.612		662	3.243		662	5.285		662	5.366
662.2	0.326		662.2	0.595		662.2	3.2		662.2	5.216		662.2	5.3
662.4	0.326		662.4	0.576		662.4	3.155		662.4	5.152		662.4	5.24
662.6	0.326		662.6	0.562		662.6	3.117		662.6	5.097		662.6	5.177
662.8	0.311		662.8	0.552		662.8	3.086		662.8	5.029		662.8	5.106
663	0.304		663	0.538		663	3.046		663	4.972		663	5.041
663.2	0.291		663.2	0.523		663.2	3		663.2	4.908		663.2	4.974
663.4	0.296		663.4	0.508		663.4	2.957		663.4	4.845		663.4	4.909
663.6	0.298		663.6	0.494		663.6	2.918		663.6	4.78		663.6	4.851
663.8	0.279		663.8	0.476		663.8	2.882		663.8	4.715		663.8	4.792
664	0.293		664	0.46		664	2.843		664	4.656		664	4.74
664.2	0.32		664.2	0.441		664.2	2.806		664.2	4.601		664.2	4.683
664.4	0.313		664.4	0.432		664.4	2.772		664.4	4.537		664.4	4.624
664.6	0.294		664.6	0.412		664.6	2.725		664.6	4.486		664.6	4.565
664.8	0.312		664.8	0.398		664.8	2.69		664.8	4.425		664.8	4.511
665	0.31		665	0.38		665	2.651		665	4.373		665	4.453
665.2	0.315		665.2	0.365		665.2	2.615		665.2	4.317		665.2	4.399
665.4	0.317		665.4	0.348		665.4	2.576		665.4	4.263		665.4	4.345
665.6	0.307		665.6	0.332		665.6	2.538		665.6	4.21		665.6	4.287
665.8	0.308		665.8	0.323		665.8	2.503		665.8	4.157		665.8	4.235
666	0.299		666	0.309		666	2.461		666	4.103		666	4.191
666.2	0.301		666.2	0.296		666.2	2.422		666.2	4.043		666.2	4.129
666.4	0.299		666.4	0.276		666.4	2.383		666.4	3.984		666.4	4.082
666.6	0.294		666.6	0.262		666.6	2.348		666.6	3.936		666.6	4.025
666.8	0.29		666.8	0.248		666.8	2.314		666.8	3.882		666.8	3.977
667	0.292		667	0.233		667	2.283		667	3.837		667	3.922
667.2	0.302		667.2	0.219		667.2	2.247		667.2	3.794		667.2	3.873
667.4	0.291		667.4	0.207		667.4	2.216		667.4	3.739		667.4	3.83
667.6	0.29		667.6	0.193		667.6	2.184		667.6	3.69		667.6	3.78
667.8	0.284		667.8	0.182		667.8	2.151		667.8	3.647		667.8	3.726
668	0.277		668	0.171		668	2.116		668	3.594		668	3.668
668.2	0.286		668.2	0.16		668.2	2.082		668.2	3.536		668.2	3.623
668.4	0.296		668.4	0.149		668.4	2.049		668.4	3.494		668.4	3.575
668.6	0.291		668.6	0.133		668.6	2.015		668.6	3.445		668.6	3.533
668.8	0.294		668.8	0.123		668.8	1.986		668.8	3.395		668.8	3.489
669	0.296		669	0.115		669	1.954		669	3.354		669	3.445
669.2	0.293		669.2	0.104		669.2	1.925		669.2	3.308		669.2	3.402
669.4	0.304		669.4	0.097		669.4	1.894		669.4	3.263		669.4	3.357
669.6	0.303		669.6	0.086		669.6	1.866		669.6	3.222		669.6	3.315
669.8	0.289		669.8	0.077		669.8	1.839		669.8	3.177		669.8	3.273
670	0.282		670	0.063		670	1.811		670	3.135		670	3.227
670.2	0.299		670.2	0.045		670.2	1.782		670.2	3.09		670.2	3.183
670.4	0.302		670.4	0.035		670.4	1.759		670.4	3.05		670.4	3.142
670.6	0.306		670.6	0.023		670.6	1.735		670.6	3.011		670.6	3.099
670.8	0.301		670.8	0.011		670.8	1.707		670.8	2.967		670.8	3.061
671	0.298		671	0.004		671	1.688		671	2.931		671	3.023
671.2	0.296		671.2	-0.004		671.2	1.661		671.2	2.896		671.2	2.984
671.4	0.297		671.4	-0.014		671.4	1.634		671.4	2.853		671.4	2.938
671.6	0.298		671.6	-0.023		671.6	1.609		671.6	2.816		671.6	2.893
671.8	0.303		671.8	-0.031		671.8	1.583		671.8	2.773		671.8	2.849
672	0.295		672	-0.042		672	1.56		672	2.737		672	2.81
672.2	0.3		672.2	-0.051		672.2	1.537		672.2	2.693		672.2	2.771
672.4	0.311		672.4	-0.058		672.4	1.517		672.4	2.65		672.4	2.727
672.6	0.308		672.6	-0.072		672.6	1.5		672.6	2.613		672.6	2.692
672.8	0.306		672.8	-0.077		672.8	1.47		672.8	2.577		672.8	2.657
673	0.321		673	-0.09		673	1.45		673	2.532		673	2.626
673.2	0.315		673.2	-0.101		673.2	1.426		673.2	2.499		673.2	2.589
673.4	0.322		673.4	-0.11		673.4	1.404		673.4	2.459		673.4	2.551
673.6	0.321		673.6	-0.116		673.6	1.382		673.6	2.412		673.6	2.519
673.8	0.323		673.8	-0.118		673.8	1.365		673.8	2.375		673.8	2.486
674	0.326		674	-0.128		674	1.344		674	2.343		674	2.459
674.2	0.314		674.2	-0.142		674.2	1.323		674.2	2.313		674.2	2.426
674.4	0.3		674.4	-0.146		674.4	1.3		674.4	2.279		674.4	2.385
674.6	0.316		674.6	-0.15		674.6	1.28		674.6	2.24		674.6	2.35
674.8	0.316		674.8	-0.162		674.8	1.262		674.8	2.207		674.8	2.316
675	0.325		675	-0.172		675	1.24		675	2.181		675	2.281
675.2	0.323		675.2	-0.183		675.2	1.218		675.2	2.147		675.2	2.251
675.4	0.321		675.4	-0.192		675.4	1.197		675.4	2.113		675.4	2.221
675.6	0.32		675.6	-0.2		675.6	1.177		675.6	2.08		675.6	2.19
675.8	0.327		675.8	-0.211		675.8	1.153		675.8	2.046		675.8	2.154
676	0.32		676	-0.219		676	1.134		676	2.02		676	2.122
676.2	0.325		676.2	-0.224		676.2	1.118		676.2	1.991		676.2	2.092
676.4	0.321		676.4	-0.233		676.4	1.098		676.4	1.96		676.4	2.064
676.6	0.323		676.6	-0.239		676.6	1.079		676.6	1.934		676.6	2.035
676.8	0.327		676.8	-0.248		676.8	1.059		676.8	1.9		676.8	2.006
677	0.332		677	-0.253		677	1.035		677	1.876		677	1.97
677.2	0.329		677.2	-0.258		677.2	1.017		677.2	1.853		677.2	1.942
677.4	0.334		677.4	-0.266		677.4	1.002		677.4	1.82		677.4	1.914
677.6	0.326		677.6	-0.273		677.6	0.986		677.6	1.791		677.6	1.887
677.8	0.322		677.8	-0.277		677.8	0.963		677.8	1.761		677.8	1.862
678	0.332		678	-0.284		678	0.946		678	1.737		678	1.83
678.2	0.33		678.2	-0.29		678.2	0.924		678.2	1.7		678.2	1.806
678.4	0.332		678.4	-0.298		678.4	0.909		678.4	1.67		678.4	1.776
678.6	0.336		678.6	-0.306		678.6	0.894		678.6	1.638		678.6	1.753
678.8	0.329		678.8	-0.314		678.8	0.879		678.8	1.617		678.8	1.726
679	0.343		679	-0.319		679	0.857		679	1.591		679	1.698
679.2	0.325		679.2	-0.328		679.2	0.84		679.2	1.57		679.2	1.673
679.4	0.33		679.4	-0.332		679.4	0.82		679.4	1.544		679.4	1.645
679.6	0.316		679.6	-0.339		679.6	0.808		679.6	1.513		679.6	1.621
679.8	0.323		679.8	-0.344		679.8	0.792		679.8	1.487		679.8	1.597
680	0.316		680	-0.352		680	0.776		680	1.46		680	1.571
680.2	0.336
680.4	0.342
680.6	0.36
680.8	0.367
681	0.368
681.2	0.38
681.4	0.369
681.6	0.364
681.8	0.356
682	0.359
682.2	0.365
682.4	0.377
682.6	0.369
682.8	0.376
683	0.386
683.2	0.395
683.4	0.388
683.6	0.397
683.8	0.402
684	0.406
684.2	0.411
684.4	0.413
684.6	0.416
684.8	0.4
685	0.396
685.2	0.403
685.4	0.41
685.6	0.426
685.8	0.44
686	0.443
686.2	0.456
686.4	0.458
686.6	0.452
686.8	0.437
687	0.432
687.2	0.447
687.4	0.46
687.6	0.449
687.8	0.451
688	0.446
688.2	0.456
688.4	0.465
688.6	0.466
688.8	0.473
689	0.502
689.2	0.53
689.4	0.562
689.6	0.598
689.8	0.669
690	0.766
690.2	0.885
690.4	1.061
690.6	1.289
690.8	1.565
691	1.923
691.2	2.378
691.4	2.886
691.6	3.51
691.8	4.185
692	4.992
692.2	5.891
692.4	6.996
692.6	8.124
692.8	9.491
693	10.95
693.2	12.48
693.4	14.11
693.6	16.03
693.8	18.06
694	20.4
694.2	22.7
694.4	25.21
694.6	27.66
694.8	30.37
695	32.88
695.2	35.45
695.4	38.04
695.6	40.72
695.8	43.48
696	46.32
696.2	49.22
696.4	51.93
696.6	54.46
696.8	57.09
697	59.85
697.2	62.97
697.4	66.34
697.6	70.1
697.8	74.25
698	78.78
698.2	83.77
698.4	89.86
698.6	96.24
698.8	104.3
699	113.7
699.2	124.5
699.4	135.7
699.6	148.6
699.8	162.3
700	178.3

## Sheet: Fig 4b
Fig 4b
25 oC			70 oC			100 oC			130 oC			150 oC
2θ (degree)	Intensity		2θ (degree)	Intensity		2θ (degree)	Intensity		2θ (degree)	Intensity		2θ (degree)	Intensity
5.01823	386		5.01823	361		5.01823	404		5.01823	373		5.01313	597
5.04449	385		5.04449	389		5.04449	394		5.04449	389		5.03939	564
5.07075	412		5.07075	423		5.07075	410		5.07075	341		5.06565	620
5.09701	394		5.09701	356		5.09701	382		5.09701	384		5.09191	603
5.12327	432		5.12327	361		5.12327	353		5.12327	384		5.11817	575
5.14953	407		5.14953	402		5.14953	401		5.14953	378		5.14443	627
5.17579	413		5.17579	362		5.17579	394		5.17579	392		5.17069	575
5.20205	405		5.20205	342		5.20205	393		5.20205	345		5.19695	569
5.22832	385		5.22832	395		5.22832	362		5.22832	390		5.22321	565
5.25458	414		5.25458	371		5.25458	370		5.25458	414		5.24948	598
5.28084	392		5.28084	394		5.28084	360		5.28084	419		5.27574	634
5.3071	338		5.3071	363		5.3071	372		5.3071	349		5.302	577
5.33336	361		5.33336	355		5.33336	377		5.33336	358		5.32826	568
5.35962	355		5.35962	315		5.35962	379		5.35962	353		5.35452	572
5.38588	373		5.38588	365		5.38588	359		5.38588	348		5.38078	588
5.41214	359		5.41214	347		5.41214	391		5.41214	345		5.40704	626
5.4384	365		5.4384	362		5.4384	361		5.4384	340		5.4333	596
5.46466	348		5.46466	349		5.46466	332		5.46466	364		5.45956	535
5.49092	384		5.49092	364		5.49092	395		5.49092	397		5.48582	584
5.51718	350		5.51718	363		5.51718	398		5.51718	337		5.51208	558
5.54344	349		5.54344	366		5.54344	389		5.54344	349		5.53834	550
5.5697	355		5.5697	370		5.5697	343		5.5697	365		5.5646	566
5.59596	328		5.59596	349		5.59596	391		5.59596	353		5.59086	577
5.62222	369		5.62222	347		5.62222	344		5.62222	313		5.61712	585
5.64848	375		5.64848	314		5.64848	327		5.64848	376		5.64338	527
5.67474	354		5.67474	357		5.67474	358		5.67474	387		5.66964	592
5.70101	342		5.70101	324		5.70101	380		5.70101	336		5.6959	569
5.72727	347		5.72727	352		5.72727	323		5.72727	371		5.72217	588
5.75353	344		5.75353	329		5.75353	361		5.75353	326		5.74843	605
5.77979	352		5.77979	356		5.77979	360		5.77979	335		5.77469	600
5.80605	329		5.80605	333		5.80605	403		5.80605	361		5.80095	508
5.83231	338		5.83231	379		5.83231	379		5.83231	378		5.82721	551
5.85857	345		5.85857	314		5.85857	339		5.85857	353		5.85347	595
5.88483	341		5.88483	324		5.88483	338		5.88483	357		5.87973	574
5.91109	320		5.91109	309		5.91109	348		5.91109	312		5.90599	595
5.93735	359		5.93735	332		5.93735	342		5.93735	340		5.93225	571
5.96361	331		5.96361	325		5.96361	353		5.96361	325		5.95851	534
5.98987	366		5.98987	296		5.98987	365		5.98987	352		5.98477	526
6.01613	376		6.01613	334		6.01613	363		6.01613	338		6.01103	533
6.04239	329		6.04239	322		6.04239	335		6.04239	378		6.03729	540
6.06865	338		6.06865	355		6.06865	358		6.06865	333		6.06355	535
6.09491	361		6.09491	341		6.09491	372		6.09491	356		6.08981	541
6.12117	339		6.12117	304		6.12117	315		6.12117	321		6.11607	557
6.14743	341		6.14743	339		6.14743	343		6.14743	300		6.14233	547
6.1737	347		6.1737	327		6.1737	356		6.1737	328		6.16859	549
6.19996	348		6.19996	337		6.19996	327		6.19996	373		6.19486	569
6.22622	310		6.22622	334		6.22622	304		6.22622	357		6.22112	543
6.25248	329		6.25248	373		6.25248	351		6.25248	318		6.24738	588
6.27874	360		6.27874	302		6.27874	365		6.27874	316		6.27364	492
6.305	339		6.305	348		6.305	337		6.305	320		6.2999	525
6.33126	347		6.33126	333		6.33126	360		6.33126	322		6.32616	504
6.35752	347		6.35752	329		6.35752	350		6.35752	318		6.35242	541
6.38378	316		6.38378	345		6.38378	331		6.38378	357		6.37868	529
6.41004	355		6.41004	315		6.41004	350		6.41004	377		6.40494	567
6.4363	334		6.4363	304		6.4363	345		6.4363	296		6.4312	534
6.46256	326		6.46256	333		6.46256	320		6.46256	336		6.45746	502
6.48882	344		6.48882	311		6.48882	352		6.48882	296		6.48372	559
6.51508	341		6.51508	323		6.51508	346		6.51508	315		6.50998	526
6.54134	315		6.54134	342		6.54134	320		6.54134	359		6.53624	508
6.5676	320		6.5676	329		6.5676	327		6.5676	310		6.5625	504
6.59386	344		6.59386	322		6.59386	342		6.59386	319		6.58876	536
6.62012	310		6.62012	357		6.62012	348		6.62012	293		6.61503	552
6.64639	384		6.64639	323		6.64639	304		6.64639	332		6.64128	512
6.67265	339		6.67265	301		6.67265	342		6.67265	310		6.66755	500
6.69891	319		6.69891	316		6.69891	349		6.69891	313		6.69381	556
6.72517	339		6.72517	290		6.72517	334		6.72517	310		6.72007	505
6.75143	326		6.75143	305		6.75143	314		6.75143	324		6.74633	553
6.77769	321		6.77769	295		6.77769	318		6.77769	322		6.77259	504
6.80395	342		6.80395	314		6.80395	328		6.80395	318		6.79885	551
6.83021	342		6.83021	333		6.83021	327		6.83021	316		6.82511	528
6.85647	330		6.85647	316		6.85647	325		6.85647	308		6.85137	507
6.88273	347		6.88273	324		6.88273	328		6.88273	325		6.87763	519
6.90899	304		6.90899	308		6.90899	395		6.90899	325		6.90389	508
6.93525	351		6.93525	318		6.93525	365		6.93525	329		6.93015	510
6.96151	345		6.96151	293		6.96151	347		6.96151	329		6.95641	559
6.98777	322		6.98777	303		6.98777	371		6.98777	291		6.98267	497
7.01403	331		7.01403	319		7.01403	361		7.01403	282		7.00893	531
7.04029	304		7.04029	286		7.04029	380		7.04029	288		7.03519	501
7.06656	308		7.06656	289		7.06656	341		7.06656	324		7.06145	490
7.09281	341		7.09281	302		7.09281	336		7.09281	330		7.08772	521
7.11908	336		7.11908	270		7.11908	340		7.11908	319		7.11398	475
7.14534	367		7.14534	278		7.14534	357		7.14534	306		7.14024	479
7.1716	323		7.1716	326		7.1716	351		7.1716	323		7.1665	491
7.19786	318		7.19786	291		7.19786	336		7.19786	331		7.19276	512
7.22412	349		7.22412	307		7.22412	326		7.22412	362		7.21902	544
7.25038	324		7.25038	344		7.25038	329		7.25038	353		7.24528	485
7.27664	322		7.27664	301		7.27664	321		7.27664	353		7.27154	474
7.3029	333		7.3029	306		7.3029	327		7.3029	363		7.2978	489
7.32916	323		7.32916	322		7.32916	322		7.32916	339		7.32406	490
7.35542	317		7.35542	324		7.35542	338		7.35542	352		7.35032	514
7.38168	326		7.38168	305		7.38168	348		7.38168	316		7.37658	519
7.40794	313		7.40794	305		7.40794	334		7.40794	349		7.40284	506
7.4342	313		7.4342	291		7.4342	357		7.4342	308		7.4291	450
7.46046	348		7.46046	280		7.46046	329		7.46046	362		7.45536	507
7.48672	362		7.48672	324		7.48672	316		7.48672	343		7.48162	484
7.51298	308		7.51298	302		7.51298	320		7.51298	386		7.50788	498
7.53925	314		7.53925	315		7.53925	329		7.53925	348		7.53414	455
7.56551	333		7.56551	304		7.56551	356		7.56551	339		7.56041	506
7.59177	320		7.59177	315		7.59177	329		7.59177	362		7.58667	473
7.61803	357		7.61803	281		7.61803	323		7.61803	351		7.61293	460
7.64429	380		7.64429	314		7.64429	338		7.64429	327		7.63919	461
7.67055	322		7.67055	306		7.67055	326		7.67055	337		7.66545	490
7.69681	341		7.69681	284		7.69681	406		7.69681	344		7.69171	514
7.72307	331		7.72307	310		7.72307	358		7.72307	340		7.71797	466
7.74933	320		7.74933	313		7.74933	331		7.74933	342		7.74423	437
7.77559	318		7.77559	282		7.77559	359		7.77559	361		7.77049	481
7.80185	362		7.80185	301		7.80185	334		7.80185	376		7.79675	434
7.82811	343		7.82811	292		7.82811	339		7.82811	368		7.82301	544
7.85437	360		7.85437	300		7.85437	315		7.85437	376		7.84927	490
7.88063	356		7.88063	282		7.88063	350		7.88063	360		7.87553	461
7.90689	328		7.90689	278		7.90689	353		7.90689	370		7.90179	438
7.93315	331		7.93315	292		7.93315	341		7.93315	336		7.92805	470
7.95941	322		7.95941	310		7.95941	355		7.95941	359		7.95431	467
7.98567	355		7.98567	295		7.98567	338		7.98567	345		7.98057	432
8.01193	341		8.01193	313		8.01193	346		8.01193	309		8.00684	455
8.0382	341		8.0382	279		8.0382	351		8.0382	365		8.03309	477
8.06446	334		8.06446	319		8.06446	351		8.06446	348		8.05936	489
8.09072	307		8.09072	274		8.09072	331		8.09072	339		8.08562	451
8.11698	324		8.11698	292		8.11698	317		8.11698	323		8.11188	457
8.14324	337		8.14324	282		8.14324	355		8.14324	362		8.13814	430
8.1695	314		8.1695	316		8.1695	312		8.1695	370		8.1644	426
8.19576	348		8.19576	283		8.19576	349		8.19576	402		8.19066	510
8.22202	357		8.22202	317		8.22202	363		8.22202	373		8.21692	457
8.24828	338		8.24828	300		8.24828	367		8.24828	413		8.24318	455
8.27454	328		8.27454	333		8.27454	337		8.27454	430		8.26944	467
8.3008	329		8.3008	303		8.3008	380		8.3008	428		8.2957	488
8.32706	341		8.32706	296		8.32706	362		8.32706	426		8.32196	436
8.35332	329		8.35332	294		8.35332	361		8.35332	459		8.34822	443
8.37958	344		8.37958	326		8.37958	389		8.37958	480		8.37448	434
8.40584	295		8.40584	247		8.40584	361		8.40584	422		8.40074	442
8.4321	331		8.4321	278		8.4321	353		8.4321	395		8.427	450
8.45836	371		8.45836	317		8.45836	383		8.45836	352		8.45326	468
8.48462	318		8.48462	303		8.48462	352		8.48462	328		8.47953	442
8.51089	325		8.51089	293		8.51089	348		8.51089	304		8.50578	419
8.53715	362		8.53715	288		8.53715	351		8.53715	342		8.53205	446
8.56341	343		8.56341	319		8.56341	348		8.56341	328		8.55831	420
8.58967	324		8.58967	278		8.58967	332		8.58967	309		8.58457	459
8.61593	329		8.61593	302		8.61593	297		8.61593	316		8.61083	448
8.64219	338		8.64219	270		8.64219	293		8.64219	305		8.63709	422
8.66845	337		8.66845	275		8.66845	327		8.66845	292		8.66335	472
8.69471	331		8.69471	303		8.69471	327		8.69471	315		8.68961	453
8.72097	342		8.72097	272		8.72097	293		8.72097	277		8.71587	453
8.74723	343		8.74723	299		8.74723	306		8.74723	304		8.74213	413
8.77349	327		8.77349	292		8.77349	325		8.77349	290		8.76839	400
8.79975	349		8.79975	282		8.79975	294		8.79975	264		8.79465	431
8.82601	330		8.82601	288		8.82601	339		8.82601	300		8.82091	454
8.85227	333		8.85227	291		8.85227	297		8.85227	293		8.84717	411
8.87853	321		8.87853	292		8.87853	298		8.87853	291		8.87343	440
8.90479	357		8.90479	349		8.90479	319		8.90479	320		8.89969	472
8.93106	333		8.93106	300		8.93106	355		8.93106	327		8.92596	406
8.95731	356		8.95731	301		8.95731	320		8.95731	297		8.95222	464
8.98358	358		8.98358	280		8.98358	334		8.98358	298		8.97848	420
9.00984	370		9.00984	287		9.00984	345		9.00984	295		9.00474	408
9.0361	362		9.0361	297		9.0361	368		9.0361	289		9.031	415
9.06236	337		9.06236	299		9.06236	319		9.06236	297		9.05726	417
9.08862	353		9.08862	290		9.08862	315		9.08862	299		9.08352	467
9.11488	331		9.11488	245		9.11488	323		9.11488	325		9.10978	405
9.14114	347		9.14114	269		9.14114	290		9.14114	295		9.13604	420
9.1674	296		9.1674	274		9.1674	295		9.1674	310		9.1623	426
9.19366	322		9.19366	314		9.19366	299		9.19366	322		9.18856	419
9.21992	327		9.21992	230		9.21992	312		9.21992	295		9.21482	407
9.24618	285		9.24618	297		9.24618	298		9.24618	325		9.24108	397
9.27244	324		9.27244	310		9.27244	308		9.27244	298		9.26734	414
9.2987	333		9.2987	276		9.2987	308		9.2987	315		9.2936	460
9.32496	286		9.32496	281		9.32496	319		9.32496	308		9.31986	460
9.35122	319		9.35122	245		9.35122	307		9.35122	311		9.34612	404
9.37748	327		9.37748	286		9.37748	316		9.37748	338		9.37238	446
9.40375	303		9.40375	317		9.40375	283		9.40375	298		9.39864	419
9.43	306		9.43	278		9.43	320		9.43	280		9.42491	429
9.45627	335		9.45627	259		9.45627	311		9.45627	304		9.45117	425
9.48253	303		9.48253	291		9.48253	337		9.48253	293		9.47743	419
9.50879	288		9.50879	308		9.50879	292		9.50879	283		9.50369	443
9.53505	303		9.53505	301		9.53505	289		9.53505	301		9.52995	436
9.56131	276		9.56131	297		9.56131	336		9.56131	309		9.55621	400
9.58757	302		9.58757	277		9.58757	316		9.58757	302		9.58247	430
9.61383	315		9.61383	290		9.61383	289		9.61383	312		9.60873	412
9.64009	331		9.64009	229		9.64009	302		9.64009	262		9.63499	436
9.66635	324		9.66635	299		9.66635	291		9.66635	271		9.66125	441
9.69261	335		9.69261	312		9.69261	263		9.69261	275		9.68751	413
9.71887	325		9.71887	275		9.71887	276		9.71887	274		9.71377	415
9.74513	318		9.74513	286		9.74513	289		9.74513	264		9.74003	426
9.77139	296		9.77139	281		9.77139	304		9.77139	289		9.76629	419
9.79765	319		9.79765	272		9.79765	310		9.79765	295		9.79255	384
9.82391	314		9.82391	280		9.82391	301		9.82391	247		9.81881	401
9.85018	327		9.85018	266		9.85018	286		9.85018	279		9.84507	434
9.87644	335		9.87644	267		9.87644	314		9.87644	255		9.87134	414
9.9027	311		9.9027	249		9.9027	310		9.9027	293		9.8976	387
9.92896	310		9.92896	266		9.92896	307		9.92896	291		9.92386	445
9.95522	298		9.95522	282		9.95522	319		9.95522	292		9.95012	417
9.98148	315		9.98148	286		9.98148	334		9.98148	297		9.97638	406
10.0077	291		10.0077	255		10.0077	316		10.0077	264		10.0026	411
10.034	342		10.034	267		10.034	272		10.034	307		10.0289	418
10.0602	271		10.0602	315		10.0602	281		10.0602	282		10.0551	398
10.0865	319		10.0865	277		10.0865	299		10.0865	265		10.0814	412
10.1128	322		10.1128	266		10.1128	323		10.1128	279		10.1077	403
10.139	315		10.139	258		10.139	315		10.139	278		10.1339	421
10.1653	297		10.1653	297		10.1653	284		10.1653	257		10.1602	392
10.1916	320		10.1916	274		10.1916	335		10.1916	280		10.1865	426
10.2178	312		10.2178	297		10.2178	329		10.2178	280		10.2127	384
10.2441	345		10.2441	296		10.2441	347		10.2441	270		10.239	396
10.2703	297		10.2703	279		10.2703	325		10.2703	278		10.2652	398
10.2966	310		10.2966	250		10.2966	341		10.2966	312		10.2915	386
10.3229	313		10.3229	285		10.3229	314		10.3229	316		10.3178	386
10.3491	323		10.3491	284		10.3491	352		10.3491	238		10.344	414
10.3754	323		10.3754	272		10.3754	343		10.3754	277		10.3703	368
10.4016	294		10.4016	310		10.4016	316		10.4016	252		10.3965	404
10.4279	334		10.4279	283		10.4279	348		10.4279	278		10.4228	390
10.4542	348		10.4542	318		10.4542	369		10.4542	262		10.4491	420
10.4804	326		10.4804	279		10.4804	374		10.4804	293		10.4753	431
10.5067	356		10.5067	263		10.5067	373		10.5067	288		10.5016	410
10.5329	341		10.5329	273		10.5329	365		10.5329	290		10.5278	427
10.5592	343		10.5592	286		10.5592	391		10.5592	291		10.5541	429
10.5855	352		10.5855	287		10.5855	431		10.5855	311		10.5804	386
10.6117	372		10.6117	329		10.6117	459		10.6117	282		10.6066	442
10.638	375		10.638	323		10.638	472		10.638	273		10.6329	416
10.6642	392		10.6642	346		10.6642	479		10.6642	303		10.6592	415
10.6905	381		10.6905	326		10.6905	535		10.6905	337		10.6854	392
10.7168	395		10.7168	340		10.7168	564		10.7168	315		10.7117	393
10.743	385		10.743	312		10.743	502		10.743	333		10.7379	403
10.7693	379		10.7693	314		10.7693	524		10.7693	311		10.7642	402
10.7956	375		10.7956	308		10.7956	509		10.7956	333		10.7904	394
10.8218	374		10.8218	288		10.8218	450		10.8218	345		10.8167	414
10.8481	335		10.8481	272		10.8481	406		10.8481	319		10.843	418
10.8743	344		10.8743	276		10.8743	403		10.8743	351		10.8692	383
10.9006	343		10.9006	276		10.9006	357		10.9006	298		10.8955	407
10.9268	317		10.9268	302		10.9268	355		10.9268	305		10.9217	423
10.9531	330		10.9531	311		10.9531	370		10.9531	322		10.948	389
10.9794	321		10.9794	280		10.9794	352		10.9794	289		10.9743	354
11.0056	325		11.0056	269		11.0056	351		11.0056	324		11.0005	381
11.0319	290		11.0319	264		11.0319	363		11.0319	304		11.0268	410
11.0582	331		11.0582	264		11.0582	318		11.0582	359		11.0531	398
11.0844	319		11.0844	295		11.0844	375		11.0844	287		11.0793	382
11.1107	330		11.1107	289		11.1107	342		11.1107	304		11.1056	367
11.1369	317		11.1369	267		11.1369	336		11.1369	271		11.1318	352
11.1632	351		11.1632	293		11.1632	340		11.1632	266		11.1581	395
11.1895	329		11.1895	282		11.1895	372		11.1895	302		11.1844	408
11.2157	378		11.2157	293		11.2157	340		11.2157	331		11.2106	394
11.242	372		11.242	256		11.242	394		11.242	267		11.2369	404
11.2682	326		11.2682	284		11.2682	375		11.2682	270		11.2631	353
11.2945	368		11.2945	279		11.2945	403		11.2945	290		11.2894	394
11.3208	382		11.3208	273		11.3208	413		11.3208	285		11.3157	349
11.347	382		11.347	299		11.347	404		11.347	286		11.3419	369
11.3733	332		11.3733	260		11.3733	334		11.3733	256		11.3682	387
11.3995	315		11.3995	258		11.3995	356		11.3995	305		11.3944	386
11.4258	309		11.4258	237		11.4258	306		11.4258	285		11.4207	406
11.4521	312		11.4521	281		11.4521	290		11.4521	268		11.447	407
11.4783	299		11.4783	275		11.4783	311		11.4783	297		11.4732	399
11.5046	277		11.5046	248		11.5046	293		11.5046	269		11.4995	387
11.5308	287		11.5308	251		11.5308	300		11.5308	319		11.5258	384
11.5571	344		11.5571	262		11.5571	268		11.5571	328		11.552	436
11.5834	285		11.5834	279		11.5834	296		11.5834	313		11.5783	387
11.6096	288		11.6096	263		11.6096	292		11.6096	337		11.6045	398
11.6359	305		11.6359	248		11.6359	295		11.6359	312		11.6308	383
11.6622	277		11.6622	262		11.6622	288		11.6622	349		11.657	387
11.6884	290		11.6884	260		11.6884	286		11.6884	358		11.6833	445
11.7147	314		11.7147	247		11.7147	272		11.7147	344		11.7096	421
11.7409	278		11.7409	254		11.7409	277		11.7409	359		11.7358	399
11.7672	245		11.7672	253		11.7672	269		11.7672	356		11.7621	396
11.7934	301		11.7934	254		11.7934	307		11.7934	381		11.7883	438
11.8197	281		11.8197	264		11.8197	297		11.8197	341		11.8146	438
11.846	299		11.846	300		11.846	288		11.846	369		11.8409	417
11.8722	311		11.8722	258		11.8722	279		11.8722	352		11.8671	415
11.8985	302		11.8985	237		11.8985	270		11.8985	350		11.8934	383
11.9247	306		11.9247	281		11.9247	287		11.9247	357		11.9197	379
11.951	302		11.951	265		11.951	282		11.951	412		11.9459	411
11.9773	293		11.9773	237		11.9773	283		11.9773	399		11.9722	368
12.0035	279		12.0035	251		12.0035	284		12.0035	441		11.9984	369
12.0298	319		12.0298	245		12.0298	304		12.0298	433		12.0247	389
12.0561	285		12.0561	265		12.0561	273		12.0561	445		12.051	332
12.0823	303		12.0823	257		12.0823	321		12.0823	417		12.0772	368
12.1086	304		12.1086	236		12.1086	305		12.1086	406		12.1035	378
12.1348	288		12.1348	266		12.1348	289		12.1348	357		12.1297	392
12.1611	276		12.1611	252		12.1611	287		12.1611	359		12.156	350
12.1874	326		12.1874	258		12.1874	289		12.1874	360		12.1823	372
12.2136	296		12.2136	270		12.2136	280		12.2136	356		12.2085	381
12.2399	281		12.2399	258		12.2399	293		12.2399	325		12.2348	371
12.2661	327		12.2661	247		12.2661	309		12.2661	288		12.261	359
12.2924	318		12.2924	266		12.2924	294		12.2924	284		12.2873	365
12.3187	289		12.3187	259		12.3187	294		12.3187	315		12.3136	355
12.3449	321		12.3449	266		12.3449	282		12.3449	311		12.3398	326
12.3712	317		12.3712	244		12.3712	274		12.3712	285		12.3661	334
12.3974	324		12.3974	258		12.3974	328		12.3974	327		12.3923	346
12.4237	306		12.4237	250		12.4237	324		12.4237	275		12.4186	329
12.45	327		12.45	271		12.45	318		12.45	313		12.4449	338
12.4762	313		12.4762	264		12.4762	342		12.4762	301		12.4711	412
12.5025	301		12.5025	267		12.5025	372		12.5025	284		12.4974	362
12.5288	357		12.5288	226		12.5288	321		12.5288	286		12.5236	345
12.555	331		12.555	268		12.555	353		12.555	270		12.5499	364
12.5813	323		12.5813	260		12.5813	348		12.5813	250		12.5762	337
12.6075	335		12.6075	287		12.6075	378		12.6075	284		12.6024	363
12.6338	302		12.6338	241		12.6338	388		12.6338	255		12.6287	340
12.6601	378		12.6601	240		12.6601	370		12.6601	250		12.6549	339
12.6863	348		12.6863	247		12.6863	383		12.6863	241		12.6812	335
12.7126	314		12.7126	258		12.7126	374		12.7126	303		12.7075	378
12.7388	349		12.7388	281		12.7388	355		12.7388	270		12.7337	317
12.7651	338		12.7651	268		12.7651	376		12.7651	269		12.76	355
12.7913	322		12.7913	269		12.7913	359		12.7913	241		12.7863	392
12.8176	320		12.8176	283		12.8176	322		12.8176	261		12.8125	335
12.8439	291		12.8439	277		12.8439	310		12.8439	275		12.8388	358
12.8701	347		12.8701	269		12.8701	299		12.8701	270		12.865	344
12.8964	328		12.8964	269		12.8964	272		12.8964	303		12.8913	321
12.9227	280		12.9227	244		12.9227	269		12.9227	274		12.9176	348
12.9489	302		12.9489	258		12.9489	289		12.9489	288		12.9438	342
12.9752	326		12.9752	252		12.9752	283		12.9752	256		12.9701	367
13.0014	318		13.0014	254		13.0014	301		13.0014	271		12.9963	343
13.0277	286		13.0277	224		13.0277	287		13.0277	274		13.0226	324
13.054	324		13.054	234		13.054	276		13.054	259		13.0489	311
13.0802	327		13.0802	257		13.0802	321		13.0802	273		13.0751	320
13.1065	302		13.1065	267		13.1065	284		13.1065	273		13.1014	397
13.1327	281		13.1327	257		13.1327	264		13.1327	290		13.1276	369
13.159	328		13.159	282		13.159	304		13.159	238		13.1539	395
13.1853	320		13.1853	275		13.1853	292		13.1853	242		13.1802	370
13.2115	279		13.2115	263		13.2115	249		13.2115	240		13.2064	341
13.2378	304		13.2378	261		13.2378	294		13.2378	300		13.2327	368
13.264	307		13.264	258		13.264	298		13.264	256		13.2589	360
13.2903	297		13.2903	264		13.2903	293		13.2903	259		13.2852	376
13.3166	345		13.3166	286		13.3166	278		13.3166	310		13.3115	392
13.3428	297		13.3428	258		13.3428	275		13.3428	249		13.3377	378
13.3691	343		13.3691	242		13.3691	279		13.3691	250		13.364	337
13.3954	273		13.3954	278		13.3954	276		13.3954	283		13.3902	330
13.4216	298		13.4216	249		13.4216	332		13.4216	277		13.4165	378
13.4479	332		13.4479	243		13.4479	283		13.4479	282		13.4428	349
13.4741	313		13.4741	293		13.4741	308		13.4741	280		13.469	355
13.5004	294		13.5004	289		13.5004	297		13.5004	295		13.4953	382
13.5267	322		13.5267	262		13.5267	291		13.5267	292		13.5215	366
13.5529	290		13.5529	288		13.5529	283		13.5529	300		13.5478	310
13.5792	314		13.5792	236		13.5792	302		13.5792	291		13.5741	334
13.6054	282		13.6054	239		13.6054	300		13.6054	291		13.6003	329
13.6317	336		13.6317	275		13.6317	298		13.6317	307		13.6266	352
13.6579	312		13.6579	282		13.6579	285		13.6579	293		13.6529	355
13.6842	312		13.6842	271		13.6842	290		13.6842	279		13.6791	358
13.7105	308		13.7105	246		13.7105	269		13.7105	302		13.7054	321
13.7367	324		13.7367	246		13.7367	287		13.7367	270		13.7316	342
13.763	328		13.763	288		13.763	292		13.763	274		13.7579	298
13.7893	323		13.7893	267		13.7893	290		13.7893	237		13.7842	315
13.8155	298		13.8155	255		13.8155	297		13.8155	254		13.8104	355
13.8418	310		13.8418	283		13.8418	283		13.8418	282		13.8367	347
13.868	297		13.868	301		13.868	284		13.868	278		13.8629	332
13.8943	322		13.8943	285		13.8943	310		13.8943	247		13.8892	374
13.9206	346		13.9206	268		13.9206	259		13.9206	258		13.9155	360
13.9468	335		13.9468	265		13.9468	293		13.9468	276		13.9417	347
13.9731	344		13.9731	282		13.9731	327		13.9731	280		13.968	370
13.9993	367		13.9993	262		13.9993	326		13.9993	237		13.9942	338
14.0256	320		14.0256	272		14.0256	323		14.0256	266		14.0205	317
14.0519	330		14.0519	277		14.0519	311		14.0519	251		14.0468	339
14.0781	330		14.0781	297		14.0781	315		14.0781	235		14.073	346
14.1044	352		14.1044	259		14.1044	342		14.1044	290		14.0993	349
14.1306	351		14.1306	281		14.1306	333		14.1306	260		14.1255	337
14.1569	343		14.1569	275		14.1569	349		14.1569	287		14.1518	354
14.1832	388		14.1832	294		14.1832	371		14.1832	269		14.1781	340
14.2094	395		14.2094	309		14.2094	348		14.2094	260		14.2043	338
14.2357	365		14.2357	322		14.2357	393		14.2357	251		14.2306	338
14.262	400		14.262	302		14.262	424		14.262	245		14.2568	344
14.2882	412		14.2882	329		14.2882	435		14.2882	254		14.2831	345
14.3145	401		14.3145	314		14.3145	430		14.3145	270		14.3094	332
14.3407	403		14.3407	353		14.3407	474		14.3407	280		14.3356	338
14.367	441		14.367	405		14.367	588		14.367	293		14.3619	347
14.3933	413		14.3933	356		14.3933	582		14.3933	277		14.3881	395
14.4195	443		14.4195	332		14.4195	652		14.4195	242		14.4144	308
14.4458	434		14.4458	352		14.4458	568		14.4458	276		14.4407	333
14.472	477		14.472	360		14.472	523		14.472	260		14.4669	346
14.4983	388		14.4983	366		14.4983	563		14.4983	234		14.4932	381
14.5245	364		14.5245	318		14.5245	455		14.5245	239		14.5195	327
14.5508	387		14.5508	325		14.5508	422		14.5508	254		14.5457	375
14.5771	371		14.5771	305		14.5771	412		14.5771	279		14.572	380
14.6033	411		14.6033	270		14.6033	387		14.6033	287		14.5982	355
14.6296	338		14.6296	275		14.6296	400		14.6296	257		14.6245	365
14.6558	383		14.6558	304		14.6558	403		14.6558	287		14.6508	348
14.6821	392		14.6821	297		14.6821	380		14.6821	286		14.677	360
14.7084	375		14.7084	323		14.7084	384		14.7084	302		14.7033	387
14.7346	353		14.7346	314		14.7346	379		14.7346	277		14.7295	355
14.7609	383		14.7609	345		14.7609	369		14.7609	307		14.7558	331
14.7872	387		14.7872	304		14.7872	382		14.7872	263		14.7821	416
14.8134	357		14.8134	313		14.8134	425		14.8134	325		14.8083	394
14.8397	400		14.8397	300		14.8397	370		14.8397	254		14.8346	424
14.8659	387		14.8659	320		14.8659	419		14.8659	338		14.8608	415
14.8922	450		14.8922	338		14.8922	421		14.8922	312		14.8871	395
14.9185	467		14.9185	342		14.9185	417		14.9185	294		14.9134	418
14.9447	437		14.9447	367		14.9447	437		14.9447	291		14.9396	456
14.971	444		14.971	367		14.971	421		14.971	289		14.9659	418
14.9972	463		14.9972	363		14.9972	456		14.9972	334		14.9921	437
15.0235	515		15.0235	373		15.0235	493		15.0235	295		15.0184	399
15.0498	481		15.0498	382		15.0498	474		15.0498	354		15.0447	437
15.076	489		15.076	399		15.076	572		15.076	334		15.0709	432
15.1023	520		15.1023	395		15.1023	534		15.1023	354		15.0972	450
15.1285	493		15.1285	399		15.1285	561		15.1285	343		15.1234	411
15.1548	504		15.1548	376		15.1548	548		15.1548	389		15.1497	443
15.1811	551		15.1811	388		15.1811	529		15.1811	333		15.176	463
15.2073	502		15.2073	392		15.2073	555		15.2073	347		15.2022	466
15.2336	498		15.2336	363		15.2336	643		15.2336	398		15.2285	507
15.2599	532		15.2599	414		15.2599	639		15.2599	355		15.2547	487
15.2861	521		15.2861	407		15.2861	643		15.2861	405		15.281	518
15.3124	470		15.3124	398		15.3124	597		15.3124	395		15.3073	561
15.3386	492		15.3386	330		15.3386	587		15.3386	350		15.3335	537
15.3649	439		15.3649	349		15.3649	576		15.3649	355		15.3598	595
15.3911	470		15.3911	374		15.3911	514		15.3911	376		15.386	609
15.4174	481		15.4174	347		15.4174	498		15.4174	382		15.4123	628
15.4437	442		15.4437	361		15.4437	504		15.4437	397		15.4386	563
15.4699	426		15.4699	347		15.4699	496		15.4699	362		15.4648	602
15.4962	463		15.4962	313		15.4962	420		15.4962	434		15.4911	614
15.5224	424		15.5224	375		15.5224	425		15.5224	419		15.5174	657
15.5487	393		15.5487	381		15.5487	424		15.5487	508		15.5436	651
15.575	435		15.575	328		15.575	433		15.575	527		15.5699	682
15.6012	388		15.6012	342		15.6012	372		15.6012	594		15.5961	642
15.6275	425		15.6275	315		15.6275	392		15.6275	572		15.6224	601
15.6538	419		15.6538	336		15.6538	372		15.6538	644		15.6487	558
15.68	414		15.68	360		15.68	374		15.68	685		15.6749	496
15.7063	393		15.7063	360		15.7063	370		15.7063	664		15.7012	552
15.7325	438		15.7325	342		15.7325	334		15.7325	723		15.7274	533
15.7588	404		15.7588	319		15.7588	385		15.7588	741		15.7537	481
15.7851	454		15.7851	344		15.7851	371		15.7851	708		15.78	469
15.8113	463		15.8113	359		15.8113	408		15.8113	768		15.8062	498
15.8376	423		15.8376	361		15.8376	407		15.8376	770		15.8325	435
15.8638	442		15.8638	357		15.8638	425		15.8638	766		15.8587	459
15.8901	419		15.8901	370		15.8901	399		15.8901	787		15.885	391
15.9164	418		15.9164	361		15.9164	410		15.9164	682		15.9113	404
15.9426	465		15.9426	383		15.9426	423		15.9426	639		15.9375	447
15.9689	472		15.9689	386		15.9689	450		15.9689	581		15.9638	526
15.9951	420		15.9951	377		15.9951	469		15.9951	570		15.99	447
16.0214	425		16.0214	354		16.0214	450		16.0214	513		16.0163	455
16.0477	414		16.0477	327		16.0477	465		16.0477	464		16.0426	426
16.0739	448		16.0739	349		16.0739	461		16.0739	466		16.0688	421
16.1002	428		16.1002	372		16.1002	381		16.1002	443		16.0951	482
16.1264	437		16.1264	341		16.1264	375		16.1264	423		16.1213	463
16.1527	410		16.1527	357		16.1527	359		16.1527	432		16.1476	483
16.179	399		16.179	363		16.179	381		16.179	406		16.1739	519
16.2052	394		16.2052	346		16.2052	334		16.2052	439		16.2001	528
16.2315	441		16.2315	328		16.2315	367		16.2315	429		16.2264	530
16.2578	412		16.2578	317		16.2578	388		16.2578	387		16.2526	555
16.284	464		16.284	340		16.284	371		16.284	424		16.2789	547
16.3103	429		16.3103	351		16.3103	407		16.3103	408		16.3052	539
16.3365	422		16.3365	348		16.3365	342		16.3365	405		16.3314	515
16.3628	409		16.3628	337		16.3628	402		16.3628	355		16.3577	548
16.3891	448		16.3891	351		16.3891	363		16.3891	417		16.3839	531
16.4153	409		16.4153	368		16.4153	360		16.4153	395		16.4102	562
16.4416	397		16.4416	336		16.4416	344		16.4416	393		16.4365	605
16.4678	420		16.4678	341		16.4678	376		16.4678	412		16.4627	610
16.4941	437		16.4941	358		16.4941	375		16.4941	430		16.489	636
16.5204	418		16.5204	353		16.5204	383		16.5204	401		16.5153	663
16.5466	479		16.5466	400		16.5466	377		16.5466	456		16.5415	639
16.5729	476		16.5729	377		16.5729	393		16.5729	470		16.5678	643
16.5991	471		16.5991	412		16.5991	474		16.5991	443		16.594	619
16.6254	484		16.6254	396		16.6254	512		16.6254	521		16.6203	637
16.6517	434		16.6517	406		16.6517	440		16.6517	483		16.6466	610
16.6779	500		16.6779	398		16.6779	465		16.6779	515		16.6728	583
16.7042	451		16.7042	391		16.7042	473		16.7042	554		16.6991	587
16.7304	445		16.7304	352		16.7304	532		16.7304	552		16.7253	572
16.7567	499		16.7567	348		16.7567	477		16.7567	556		16.7516	493
16.783	543		16.783	380		16.783	524		16.783	581		16.7779	518
16.8092	486		16.8092	385		16.8092	484		16.8092	573		16.8041	440
16.8355	450		16.8355	385		16.8355	534		16.8355	573		16.8304	423
16.8617	476		16.8617	396		16.8617	444		16.8617	563		16.8566	437
16.888	471		16.888	381		16.888	462		16.888	567		16.8829	443
16.9143	461		16.9143	414		16.9143	536		16.9143	567		16.9092	466
16.9405	517		16.9405	397		16.9405	503		16.9405	568		16.9354	423
16.9668	504		16.9668	409		16.9668	509		16.9668	524		16.9617	407
16.993	476		16.993	397		16.993	460		16.993	487		16.9879	432
17.0193	508		17.0193	381		17.0193	464		17.0193	470		17.0142	476
17.0456	520		17.0456	367		17.0456	437		17.0456	458		17.0405	413
17.0718	445		17.0718	416		17.0718	451		17.0718	352		17.0667	419
17.0981	440		17.0981	381		17.0981	416		17.0981	404		17.093	447
17.1243	479		17.1243	369		17.1243	407		17.1243	364		17.1193	460
17.1506	489		17.1506	418		17.1506	426		17.1506	411		17.1455	415
17.1769	446		17.1769	381		17.1769	404		17.1769	370		17.1718	409
17.2031	438		17.2031	381		17.2031	420		17.2031	348		17.198	409
17.2294	436		17.2294	365		17.2294	399		17.2294	355		17.2243	437
17.2556	440		17.2556	386		17.2556	404		17.2556	373		17.2506	461
17.2819	494		17.2819	351		17.2819	386		17.2819	350		17.2768	490
17.3082	462		17.3082	385		17.3082	433		17.3082	368		17.3031	489
17.3344	484		17.3344	415		17.3344	339		17.3344	340		17.3293	528
17.3607	503		17.3607	382		17.3607	383		17.3607	350		17.3556	457
17.3869	482		17.3869	409		17.3869	344		17.3869	383		17.3819	468
17.4132	464		17.4132	413		17.4132	411		17.4132	349		17.4081	514
17.4395	494		17.4395	400		17.4395	428		17.4395	343		17.4344	522
17.4657	495		17.4657	395		17.4657	453		17.4657	345		17.4606	518
17.492	430		17.492	396		17.492	397		17.492	372		17.4869	512
17.5182	473		17.5182	417		17.5182	427		17.5182	348		17.5131	537
17.5445	479		17.5445	431		17.5445	403		17.5445	354		17.5394	599
17.5708	519		17.5708	419		17.5708	426		17.5708	362		17.5657	619
17.597	488		17.597	424		17.597	464		17.597	333		17.5919	585
17.6233	479		17.6233	413		17.6233	429		17.6233	356		17.6182	599
17.6496	537		17.6496	437		17.6496	419		17.6496	385		17.6445	630
17.6758	523		17.6758	447		17.6758	427		17.6758	347		17.6707	682
17.7021	521		17.7021	445		17.7021	512		17.7021	393		17.697	643
17.7283	549		17.7283	412		17.7283	477		17.7283	410		17.7232	627
17.7546	486		17.7546	408		17.7546	509		17.7546	433		17.7495	640
17.7809	556		17.7809	440		17.7809	512		17.7809	409		17.7758	683
17.8071	517		17.8071	444		17.8071	481		17.8071	452		17.802	673
17.8334	501		17.8334	432		17.8334	447		17.8334	479		17.8283	751
17.8596	526		17.8596	421		17.8596	454		17.8596	513		17.8545	745
17.8859	531		17.8859	432		17.8859	442		17.8859	483		17.8808	754
17.9122	548		17.9122	417		17.9122	430		17.9122	512		17.9071	809
17.9384	512		17.9384	452		17.9384	511		17.9384	495		17.9333	732
17.9647	597		17.9647	476		17.9647	492		17.9647	484		17.9596	783
17.991	559		17.991	458		17.991	481		17.991	543		17.9858	805
18.0172	548		18.0172	417		18.0172	472		18.0172	543		18.0121	862
18.0435	508		18.0435	468		18.0435	455		18.0435	533		18.0384	836
18.0697	555		18.0697	444		18.0697	485		18.0697	535		18.0646	821
18.096	575		18.096	454		18.096	477		18.096	517		18.0909	833
18.1223	533		18.1223	447		18.1223	458		18.1223	546		18.1171	846
18.1485	562		18.1485	459		18.1485	447		18.1485	581		18.1434	887
18.1748	553		18.1748	477		18.1748	478		18.1748	575		18.1697	850
18.201	552		18.201	449		18.201	497		18.201	590		18.1959	812
18.2273	566		18.2273	442		18.2273	481		18.2273	629		18.2222	864
18.2536	521		18.2536	478		18.2536	542		18.2536	633		18.2484	814
18.2798	573		18.2798	475		18.2798	499		18.2798	677		18.2747	857
18.3061	581		18.3061	484		18.3061	564		18.3061	676		18.301	859
18.3323	566		18.3323	467		18.3323	553		18.3323	672		18.3272	796
18.3586	574		18.3586	499		18.3586	555		18.3586	646		18.3535	779
18.3849	565		18.3849	483		18.3849	567		18.3849	626		18.3798	768
18.4111	598		18.4111	460		18.4111	568		18.4111	670		18.406	756
18.4374	536		18.4374	454		18.4374	551		18.4374	683		18.4323	804
18.4636	524		18.4636	457		18.4636	549		18.4636	603		18.4585	770
18.4899	533		18.4899	511		18.4899	506		18.4899	666		18.4848	800
18.5162	561		18.5162	459		18.5162	468		18.5162	667		18.5111	795
18.5424	573		18.5424	438		18.5424	448		18.5424	680		18.5373	733
18.5687	531		18.5687	418		18.5687	495		18.5687	674		18.5636	715
18.5949	567		18.5949	462		18.5949	449		18.5949	624		18.5898	731
18.6212	542		18.6212	451		18.6212	462		18.6212	650		18.6161	690
18.6475	540		18.6475	439		18.6475	509		18.6475	644		18.6424	670
18.6737	531		18.6737	451		18.6737	444		18.6737	670		18.6686	720
18.7	522		18.7	484		18.7	462		18.7	639		18.6949	735
18.7262	538		18.7262	453		18.7262	463		18.7262	604		18.7211	668
18.7525	523		18.7525	445		18.7525	417		18.7525	580		18.7474	751
18.7788	573		18.7788	475		18.7788	461		18.7788	637		18.7737	714
18.805	584		18.805	511		18.805	474		18.805	579		18.7999	665
18.8313	558		18.8313	465		18.8313	457		18.8313	576		18.8262	721
18.8575	559		18.8575	462		18.8575	436		18.8575	557		18.8524	718
18.8838	547		18.8838	455		18.8838	467		18.8838	553		18.8787	747
18.9101	567		18.9101	473		18.9101	433		18.9101	483		18.905	731
18.9363	517		18.9363	458		18.9363	466		18.9363	533		18.9312	745
18.9626	601		18.9626	453		18.9626	456		18.9626	508		18.9575	765
18.9888	600		18.9888	492		18.9888	439		18.9888	517		18.9838	756
19.0151	597		19.0151	442		19.0151	485		19.0151	495		19.01	717
19.0414	562		19.0414	555		19.0414	456		19.0414	494		19.0363	786
19.0676	572		19.0676	511		19.0676	501		19.0676	432		19.0625	732
19.0939	566		19.0939	487		19.0939	475		19.0939	439		19.0888	694
19.1201	571		19.1201	450		19.1201	480		19.1201	464		19.1151	764
19.1464	555		19.1464	527		19.1464	467		19.1464	486		19.1413	710
19.1727	588		19.1727	474		19.1727	457		19.1727	449		19.1676	721
19.1989	590		19.1989	509		19.1989	475		19.1989	507		19.1938	798
19.2252	581		19.2252	565		19.2252	471		19.2252	512		19.2201	777
19.2514	620		19.2514	548		19.2514	511		19.2514	472		19.2463	801
19.2777	609		19.2777	525		19.2777	537		19.2777	492		19.2726	852
19.304	601		19.304	529		19.304	508		19.304	508		19.2989	915
19.3302	620		19.3302	537		19.3302	523		19.3302	502		19.3251	984
19.3565	631		19.3565	504		19.3565	618		19.3565	525		19.3514	1043
19.3828	648		19.3828	539		19.3828	601		19.3828	526		19.3776	974
19.409	589		19.409	523		19.409	594		19.409	519		19.4039	1016
19.4353	603		19.4353	500		19.4353	579		19.4353	529		19.4302	1048
19.4615	644		19.4615	507		19.4615	551		19.4615	571		19.4564	1118
19.4878	602		19.4878	554		19.4878	539		19.4878	571		19.4827	920
19.5141	653		19.5141	491		19.5141	533		19.5141	587		19.509	930
19.5403	611		19.5403	498		19.5403	522		19.5403	636		19.5352	843
19.5666	594		19.5666	552		19.5666	541		19.5666	683		19.5615	862
19.5928	623		19.5928	502		19.5928	536		19.5928	672		19.5877	795
19.6191	561		19.6191	501		19.6191	531		19.6191	772		19.614	753
19.6454	604		19.6454	486		19.6454	495		19.6454	792		19.6403	779
19.6716	596		19.6716	493		19.6716	538		19.6716	880		19.6665	709
19.6979	600		19.6979	497		19.6979	481		19.6979	922		19.6928	765
19.7241	592		19.7241	531		19.7241	469		19.7241	983		19.719	735
19.7504	586		19.7504	504		19.7504	498		19.7504	897		19.7453	747
19.7767	606		19.7767	464		19.7767	483		19.7767	894		19.7716	691
19.8029	583		19.8029	498		19.8029	500		19.8029	833		19.7978	800
19.8292	600		19.8292	497		19.8292	456		19.8292	786		19.8241	732
19.8555	577		19.8555	493		19.8555	501		19.8555	731		19.8503	731
19.8817	612		19.8817	529		19.8817	471		19.8817	683		19.8766	726
19.908	587		19.908	561		19.908	453		19.908	620		19.9029	704
19.9342	580		19.9342	527		19.9342	473		19.9342	616		19.9291	750
19.9605	625		19.9605	481		19.9605	490		19.9605	567		19.9554	729
19.9868	562		19.9868	498		19.9868	477		19.9868	590		19.9816	769
20.013	604		20.013	506		20.013	536		20.013	567		20.0079	736
20.0393	570		20.0393	524		20.0393	527		20.0393	566		20.0342	798
20.0655	615		20.0655	490		20.0655	509		20.0655	511		20.0604	864
20.0918	608		20.0918	543		20.0918	497		20.0918	556		20.0867	777
20.1181	574		20.1181	527		20.1181	432		20.1181	584		20.113	801
20.1443	591		20.1443	495		20.1443	480		20.1443	565		20.1392	785
20.1706	563		20.1706	479		20.1706	436		20.1706	542		20.1655	809
20.1968	588		20.1968	527		20.1968	499		20.1968	512		20.1917	850
20.2231	577		20.2231	484		20.2231	438		20.2231	551		20.218	811
20.2493	608		20.2493	502		20.2493	423		20.2493	578		20.2443	841
20.2756	582		20.2756	473		20.2756	483		20.2756	521		20.2705	792
20.3019	598		20.3019	483		20.3019	446		20.3019	549		20.2968	853
20.3281	608		20.3281	475		20.3281	429		20.3281	621		20.323	824
20.3544	572		20.3544	503		20.3544	462		20.3544	547		20.3493	847
20.3807	555		20.3807	504		20.3807	409		20.3807	521		20.3756	870
20.4069	577		20.4069	550		20.4069	466		20.4069	557		20.4018	904
20.4332	609		20.4332	543		20.4332	445		20.4332	576		20.4281	811
20.4594	533		20.4594	553		20.4594	428		20.4594	551		20.4543	861
20.4857	636		20.4857	513		20.4857	430		20.4857	584		20.4806	865
20.512	617		20.512	536		20.512	449		20.512	559		20.5069	893
20.5382	572		20.5382	555		20.5382	437		20.5382	567		20.5331	883
20.5645	626		20.5645	519		20.5645	411		20.5645	532		20.5594	890
20.5907	575		20.5907	514		20.5907	445		20.5907	520		20.5856	900
20.617	616		20.617	528		20.617	439		20.617	525		20.6119	928
20.6433	617		20.6433	556		20.6433	432		20.6433	514		20.6382	928
20.6695	579		20.6695	542		20.6695	415		20.6695	581		20.6644	983
20.6958	594		20.6958	566		20.6958	429		20.6958	613		20.6907	958
20.722	591		20.722	512		20.722	430		20.722	559		20.7169	957
20.7483	550		20.7483	549		20.7483	441		20.7483	603		20.7432	988
20.7746	579		20.7746	542		20.7746	468		20.7746	603		20.7695	963
20.8008	627		20.8008	576		20.8008	456		20.8008	565		20.7957	910
20.8271	594		20.8271	511		20.8271	392		20.8271	574		20.822	932
20.8533	596		20.8533	528		20.8533	437		20.8533	605		20.8483	922
20.8796	580		20.8796	539		20.8796	454		20.8796	555		20.8745	838
20.9059	644		20.9059	526		20.9059	482		20.9059	568		20.9008	821
20.9321	629		20.9321	500		20.9321	467		20.9321	592		20.927	846
20.9584	582		20.9584	493		20.9584	448		20.9584	611		20.9533	837
20.9846	592		20.9846	521		20.9846	449		20.9846	578		20.9795	797
21.0109	600		21.0109	540		21.0109	458		21.0109	597		21.0058	774
21.0372	633		21.0372	513		21.0372	506		21.0372	590		21.0321	690
21.0634	606		21.0634	513		21.0634	466		21.0634	601		21.0583	723
21.0897	600		21.0897	555		21.0897	469		21.0897	619		21.0846	755
21.116	623		21.116	559		21.116	445		21.116	604		21.1108	700
21.1422	615		21.1422	520		21.1422	411		21.1422	607		21.1371	709
21.1685	590		21.1685	525		21.1685	442		21.1685	673		21.1634	684
21.1947	634		21.1947	535		21.1947	481		21.1947	627		21.1896	676
21.221	597		21.221	492		21.221	529		21.221	581		21.2159	664
21.2473	620		21.2473	544		21.2473	432		21.2473	608		21.2422	693
21.2735	617		21.2735	572		21.2735	433		21.2735	577		21.2684	681
21.2998	629		21.2998	546		21.2998	527		21.2998	541		21.2947	676
21.326	612		21.326	533		21.326	495		21.326	500		21.3209	703
21.3523	627		21.3523	555		21.3523	455		21.3523	526		21.3472	682
21.3786	594		21.3786	559		21.3786	472		21.3786	519		21.3735	681
21.4048	579		21.4048	522		21.4048	448		21.4048	505		21.3997	687
21.4311	593		21.4311	526		21.4311	450		21.4311	540		21.426	652
21.4573	602		21.4573	502		21.4573	457		21.4573	503		21.4522	690
21.4836	632		21.4836	585		21.4836	408		21.4836	484		21.4785	642
21.5099	611		21.5099	558		21.5099	435		21.5099	504		21.5048	673
21.5361	621		21.5361	526		21.5361	431		21.5361	440		21.531	674
21.5624	588		21.5624	547		21.5624	444		21.5624	507		21.5573	695
21.5886	612		21.5886	496		21.5886	485		21.5886	449		21.5835	656
21.6149	581		21.6149	537		21.6149	466		21.6149	478		21.6098	689
21.6412	661		21.6412	535		21.6412	471		21.6412	452		21.6361	677
21.6674	616		21.6674	519		21.6674	472		21.6674	480		21.6623	722
21.6937	637		21.6937	497		21.6937	449		21.6937	426		21.6886	674
21.72	588		21.72	559		21.72	499		21.72	429		21.7148	697
21.7462	587		21.7462	546		21.7462	482		21.7462	466		21.7411	694
21.7725	574		21.7725	535		21.7725	486		21.7725	465		21.7674	649
21.7987	583		21.7987	506		21.7987	455		21.7987	428		21.7936	682
21.825	600		21.825	491		21.825	427		21.825	412		21.8199	644
21.8513	681		21.8513	527		21.8513	431		21.8513	460		21.8462	680
21.8775	586		21.8775	539		21.8775	514		21.8775	415		21.8724	741
21.9038	651		21.9038	518		21.9038	467		21.9038	457		21.8987	743
21.93	618		21.93	544		21.93	456		21.93	454		21.9249	729
21.9563	609		21.9563	536		21.9563	442		21.9563	430		21.9512	811
21.9825	600		21.9825	541		21.9825	422		21.9825	468		21.9775	776
22.0088	650		22.0088	547		22.0088	443		22.0088	438		22.0037	736
22.0351	644		22.0351	557		22.0351	456		22.0351	484		22.03	815
22.0613	590		22.0613	540		22.0613	439		22.0613	426		22.0562	855
22.0876	645		22.0876	540		22.0876	418		22.0876	448		22.0825	864
22.1138	620		22.1138	499		22.1138	496		22.1138	469		22.1088	853
22.1401	599		22.1401	594		22.1401	427		22.1401	446		22.135	830
22.1664	627		22.1664	557		22.1664	436		22.1664	487		22.1613	862
22.1926	615		22.1926	546		22.1926	468		22.1926	417		22.1875	872
22.2189	614		22.2189	519		22.2189	448		22.2189	519		22.2138	899
22.2452	647		22.2452	564		22.2452	468		22.2452	483		22.2401	871
22.2714	673		22.2714	553		22.2714	428		22.2714	463		22.2663	807
22.2977	671		22.2977	555		22.2977	523		22.2977	485		22.2926	860
22.3239	619		22.3239	563		22.3239	499		22.3239	517		22.3188	839
22.3502	657		22.3502	539		22.3502	462		22.3502	473		22.3451	782
22.3765	618		22.3765	593		22.3765	539		22.3765	503		22.3714	847
22.4027	604		22.4027	562		22.4027	447		22.4027	509		22.3976	827
22.429	618		22.429	548		22.429	450		22.429	518		22.4239	799
22.4552	606		22.4552	558		22.4552	495		22.4552	540		22.4501	796
22.4815	622		22.4815	512		22.4815	484		22.4815	531		22.4764	786
22.5078	582		22.5078	551		22.5078	504		22.5078	534		22.5027	729
22.534	617		22.534	522		22.534	479		22.534	506		22.5289	756
22.5603	622		22.5603	529		22.5603	461		22.5603	548		22.5552	753
22.5865	609		22.5865	528		22.5865	482		22.5865	497		22.5815	767
22.6128	648		22.6128	531		22.6128	465		22.6128	513		22.6077	781
22.6391	620		22.6391	554		22.6391	503		22.6391	512		22.634	788
22.6653	667		22.6653	516		22.6653	493		22.6653	475		22.6602	789
22.6916	595		22.6916	555		22.6916	522		22.6916	489		22.6865	809
22.7178	633		22.7178	589		22.7178	486		22.7178	466		22.7127	750
22.7441	605		22.7441	568		22.7441	512		22.7441	466		22.739	789
22.7704	660		22.7704	513		22.7704	478		22.7704	460		22.7653	733
22.7966	614		22.7966	530		22.7966	546		22.7966	459		22.7915	753
22.8229	648		22.8229	543		22.8229	539		22.8229	458		22.8178	796
22.8492	635		22.8492	571		22.8492	464		22.8492	459		22.844	811
22.8754	713		22.8754	512		22.8754	537		22.8754	428		22.8703	748
22.9017	636		22.9017	541		22.9017	513		22.9017	434		22.8966	818
22.9279	645		22.9279	501		22.9279	465		22.9279	460		22.9228	790
22.9542	681		22.9542	550		22.9542	453		22.9542	429		22.9491	744
22.9805	624		22.9805	537		22.9805	453		22.9805	419		22.9753	756
23.0067	627		23.0067	548		23.0067	454		23.0067	457		23.0016	778
23.033	631		23.033	553		23.033	470		23.033	474		23.0279	809
23.0592	670		23.0592	521		23.0592	471		23.0592	458		23.0541	792
23.0855	620		23.0855	546		23.0855	467		23.0855	480		23.0804	849
23.1118	619		23.1118	504		23.1118	487		23.1118	444		23.1067	863
23.138	627		23.138	503		23.138	470		23.138	467		23.1329	871
23.1643	666		23.1643	541		23.1643	486		23.1643	525		23.1592	929
23.1905	613		23.1905	564		23.1905	504		23.1905	426		23.1854	928
23.2168	605		23.2168	537		23.2168	456		23.2168	445		23.2117	994
23.2431	609		23.2431	542		23.2431	435		23.2431	443		23.238	1017
23.2693	601		23.2693	514		23.2693	473		23.2693	487		23.2642	1069
23.2956	604		23.2956	556		23.2956	452		23.2956	444		23.2905	1137
23.3218	619		23.3218	546		23.3218	446		23.3218	501		23.3167	1169
23.3481	649		23.3481	546		23.3481	499		23.3481	479		23.343	1119
23.3744	644		23.3744	583		23.3744	458		23.3744	537		23.3693	1121
23.4006	658		23.4006	550		23.4006	457		23.4006	554		23.3955	1200
23.4269	660		23.4269	597		23.4269	490		23.4269	522		23.4218	1156
23.4531	625		23.4531	531		23.4531	501		23.4531	588		23.448	1119
23.4794	629		23.4794	533		23.4794	508		23.4794	575		23.4743	1064
23.5057	659		23.5057	547		23.5057	549		23.5057	597		23.5006	1060
23.5319	653		23.5319	578		23.5319	565		23.5319	605		23.5268	1080
23.5582	668		23.5582	501		23.5582	503		23.5582	738		23.5531	1036
23.5845	628		23.5845	580		23.5845	559		23.5845	729		23.5794	1078
23.6107	612		23.6107	610		23.6107	561		23.6107	749		23.6056	1057
23.637	635		23.637	540		23.637	545		23.637	783		23.6319	1140
23.6632	614		23.6632	544		23.6632	594		23.6632	809		23.6581	1113
23.6895	647		23.6895	581		23.6895	543		23.6895	788		23.6844	1165
23.7157	620		23.7157	546		23.7157	591		23.7157	848		23.7107	1196
23.742	652		23.742	579		23.742	539		23.742	773		23.7369	1237
23.7683	602		23.7683	555		23.7683	545		23.7683	780		23.7632	1226
23.7945	700		23.7945	580		23.7945	537		23.7945	727		23.7894	1358
23.8208	629		23.8208	534		23.8208	529		23.8208	735		23.8157	1390
23.847	618		23.847	528		23.847	527		23.847	708		23.842	1450
23.8733	613		23.8733	562		23.8733	544		23.8733	706		23.8682	1523
23.8996	632		23.8996	552		23.8996	537		23.8996	670		23.8945	1583
23.9258	622		23.9258	540		23.9258	518		23.9258	687		23.9207	1760
23.9521	624		23.9521	535		23.9521	526		23.9521	662		23.947	1941
23.9783	586		23.9783	562		23.9783	538		23.9783	700		23.9733	2017
24.0046	646		24.0046	596		24.0046	515		24.0046	707		23.9995	2050
24.0309	608		24.0309	530		24.0309	548		24.0309	665		24.0258	2199
24.0571	651		24.0571	542		24.0571	501		24.0571	709		24.052	2242
24.0834	622		24.0834	563		24.0834	511		24.0834	721		24.0783	2169
24.1097	654		24.1097	531		24.1097	512		24.1097	731		24.1046	2102
24.1359	615		24.1359	502		24.1359	514		24.1359	778		24.1308	2040
24.1622	597		24.1622	539		24.1622	542		24.1622	769		24.1571	1871
24.1884	603		24.1884	521		24.1884	545		24.1884	806		24.1833	1847
24.2147	632		24.2147	561		24.2147	516		24.2147	865		24.2096	1766
24.241	657		24.241	548		24.241	569		24.241	908		24.2359	1659
24.2672	625		24.2672	530		24.2672	522		24.2672	928		24.2621	1514
24.2935	638		24.2935	523		24.2935	559		24.2935	1013		24.2884	1371
24.3197	595		24.3197	532		24.3197	569		24.3197	1061		24.3146	1317
24.346	624		24.346	544		24.346	541		24.346	1057		24.3409	1193
24.3723	622		24.3723	552		24.3723	553		24.3723	1149		24.3672	1116
24.3985	667		24.3985	519		24.3985	573		24.3985	1219		24.3934	1115
24.4248	633		24.4248	536		24.4248	547		24.4248	1199		24.4197	1170
24.451	641		24.451	581		24.451	510		24.451	1216		24.4459	1070
24.4773	604		24.4773	564		24.4773	537		24.4773	1184		24.4722	1046
24.5036	616		24.5036	570		24.5036	473		24.5036	1192		24.4985	1023
24.5298	618		24.5298	535		24.5298	511		24.5298	1092		24.5247	1017
24.5561	609		24.5561	523		24.5561	520		24.5561	996		24.551	1032
24.5824	647		24.5824	550		24.5824	505		24.5824	991		24.5772	1021
24.6086	571		24.6086	537		24.6086	476		24.6086	915		24.6035	1085
24.6349	635		24.6349	522		24.6349	516		24.6349	819		24.6298	1028
24.6611	618		24.6611	500		24.6611	506		24.6611	746		24.656	1078
24.6874	605		24.6874	562		24.6874	511		24.6874	772		24.6823	1034
24.7137	620		24.7137	521		24.7137	503		24.7137	719		24.7085	984
24.7399	584		24.7399	522		24.7399	531		24.7399	655		24.7348	1003
24.7662	613		24.7662	563		24.7662	515		24.7662	671		24.7611	1057
24.7924	620		24.7924	556		24.7924	491		24.7924	630		24.7873	1043
24.8187	596		24.8187	544		24.8187	550		24.8187	695		24.8136	1050
24.845	648		24.845	521		24.845	554		24.845	670		24.8398	1026
24.8712	675		24.8712	563		24.8712	545		24.8712	650		24.8661	1030
24.8975	598		24.8975	488		24.8975	537		24.8975	698		24.8924	1053
24.9237	614		24.9237	497		24.9237	569		24.9237	637		24.9186	986
24.95	614		24.95	532		24.95	541		24.95	621		24.9449	1015
24.9763	619		24.9763	518		24.9763	571		24.9763	657		24.9712	959
25.0025	630		25.0025	564		25.0025	519		25.0025	627		24.9974	975
25.0288	616		25.0288	543		25.0288	558		25.0288	624		25.0237	1012
25.055	629		25.055	548		25.055	561		25.055	594		25.0499	971
25.0813	667		25.0813	534		25.0813	542		25.0813	565		25.0762	1017
25.1076	624		25.1076	543		25.1076	528		25.1076	616		25.1025	1020
25.1338	607		25.1338	503		25.1338	550		25.1338	569		25.1287	985
25.1601	613		25.1601	524		25.1601	543		25.1601	597		25.155	1002
25.1863	609		25.1863	518		25.1863	538		25.1863	584		25.1812	980
25.2126	609		25.2126	539		25.2126	493		25.2126	538		25.2075	922
25.2389	618		25.2389	487		25.2389	534		25.2389	548		25.2338	953
25.2651	592		25.2651	554		25.2651	474		25.2651	576		25.26	853
25.2914	583		25.2914	553		25.2914	497		25.2914	536		25.2863	941
25.3176	581		25.3176	506		25.3176	484		25.3176	567		25.3125	966
25.3439	581		25.3439	519		25.3439	483		25.3439	563		25.3388	917
25.3702	605		25.3702	480		25.3702	472		25.3702	536		25.3651	801
25.3964	587		25.3964	495		25.3964	464		25.3964	527		25.3913	896
25.4227	575		25.4227	510		25.4227	471		25.4227	564		25.4176	863
25.4489	571		25.4489	478		25.4489	438		25.4489	567		25.4439	890
25.4752	628		25.4752	479		25.4752	443		25.4752	560		25.4701	794
25.5015	565		25.5015	490		25.5015	444		25.5015	534		25.4964	847
25.5277	581		25.5277	495		25.5277	416		25.5277	553		25.5226	802
25.554	554		25.554	525		25.554	411		25.554	547		25.5489	850
25.5802	548		25.5802	491		25.5802	405		25.5802	564		25.5752	844
25.6065	562		25.6065	510		25.6065	390		25.6065	562		25.6014	808
25.6328	544		25.6328	496		25.6328	420		25.6328	523		25.6277	784
25.659	572		25.659	459		25.659	421		25.659	517		25.6539	803
25.6853	538		25.6853	466		25.6853	418		25.6853	572		25.6802	809
25.7115	572		25.7115	506		25.7115	401		25.7115	508		25.7065	781
25.7378	592		25.7378	487		25.7378	395		25.7378	561		25.7327	804
25.7641	561		25.7641	494		25.7641	422		25.7641	529		25.759	767
25.7903	558		25.7903	475		25.7903	393		25.7903	509		25.7852	771
25.8166	533		25.8166	469		25.8166	427		25.8166	502		25.8115	780
25.8428	528		25.8428	554		25.8428	436		25.8428	487		25.8377	870
25.8691	548		25.8691	499		25.8691	436		25.8691	506		25.864	772
25.8954	572		25.8954	502		25.8954	455		25.8954	505		25.8903	798
25.9216	586		25.9216	474		25.9216	442		25.9216	500		25.9165	803
25.9479	550		25.9479	471		25.9479	489		25.9479	488		25.9428	797
25.9742	560		25.9742	462		25.9742	465		25.9742	515		25.9691	804
26.0004	554		26.0004	474		26.0004	447		26.0004	491		25.9953	783
26.0267	585		26.0267	493		26.0267	478		26.0267	465		26.0216	789
26.0529	532		26.0529	496		26.0529	511		26.0529	444		26.0478	754
26.0792	476		26.0792	520		26.0792	534		26.0792	450		26.0741	800
26.1055	587		26.1055	507		26.1055	463		26.1055	453		26.1004	729
26.1317	564		26.1317	471		26.1317	546		26.1317	462		26.1266	790
26.158	603		26.158	466		26.158	523		26.158	445		26.1529	752
26.1842	578		26.1842	477		26.1842	526		26.1842	455		26.1791	735
26.2105	585		26.2105	469		26.2105	490		26.2105	477		26.2054	775
26.2368	601		26.2368	495		26.2368	472		26.2368	443		26.2317	821
26.263	509		26.263	470		26.263	458		26.263	420		26.2579	827
26.2893	514		26.2893	443		26.2893	468		26.2893	453		26.2842	816
26.3156	537		26.3156	475		26.3156	421		26.3156	433		26.3104	799
26.3418	575		26.3418	529		26.3418	429		26.3418	471		26.3367	826
26.3681	534		26.3681	498		26.3681	439		26.3681	427		26.363	864
26.3943	557		26.3943	428		26.3943	453		26.3943	444		26.3892	822
26.4206	544		26.4206	430		26.4206	449		26.4206	465		26.4155	807
26.4469	480		26.4469	460		26.4469	400		26.4469	453		26.4417	847
26.4731	487		26.4731	424		26.4731	417		26.4731	421		26.468	787
26.4994	500		26.4994	446		26.4994	392		26.4994	438		26.4943	814
26.5256	539		26.5256	424		26.5256	462		26.5256	473		26.5205	814
26.5519	438		26.5519	456		26.5519	410		26.5519	477		26.5468	817
26.5782	494		26.5782	496		26.5782	437		26.5782	463		26.573	819
26.6044	537		26.6044	440		26.6044	397		26.6044	495		26.5993	797
26.6307	536		26.6307	459		26.6307	415		26.6307	447		26.6256	799
26.6569	545		26.6569	418		26.6569	428		26.6569	466		26.6518	814
26.6832	538		26.6832	456		26.6832	430		26.6832	496		26.6781	835
26.7095	545		26.7095	429		26.7095	446		26.7095	428		26.7044	803
26.7357	519		26.7357	439		26.7357	447		26.7357	499		26.7306	855
26.762	509		26.762	449		26.762	438		26.762	475		26.7569	829
26.7882	529		26.7882	448		26.7882	451		26.7882	466		26.7831	804
26.8145	529		26.8145	481		26.8145	443		26.8145	439		26.8094	874
26.8408	492		26.8408	403		26.8408	433		26.8408	482		26.8357	811
26.867	555		26.867	425		26.867	398		26.867	494		26.8619	860
26.8933	487		26.8933	464		26.8933	446		26.8933	472		26.8882	802
26.9195	495		26.9195	426		26.9195	421		26.9195	432		26.9144	797
26.9458	496		26.9458	440		26.9458	424		26.9458	456		26.9407	823
26.9721	513		26.9721	411		26.9721	425		26.9721	443		26.967	845
26.9983	473		26.9983	435		26.9983	458		26.9983	479		26.9932	790
27.0246	495		27.0246	462		27.0246	454		27.0246	460		27.0195	807
27.0508	478		27.0508	409		27.0508	438		27.0508	439		27.0457	773
27.0771	522		27.0771	403		27.0771	412		27.0771	494		27.072	785
27.1034	499		27.1034	397		27.1034	447		27.1034	461		27.0983	758
27.1296	500		27.1296	413		27.1296	439		27.1296	475		27.1245	690
27.1559	476		27.1559	430		27.1559	451		27.1559	504		27.1508	808
27.1821	504		27.1821	403		27.1821	463		27.1821	480		27.177	778
27.2084	476		27.2084	444		27.2084	414		27.2084	448		27.2033	826
27.2347	471		27.2347	428		27.2347	434		27.2347	486		27.2296	826
27.2609	493		27.2609	391		27.2609	413		27.2609	428		27.2558	790
27.2872	491		27.2872	424		27.2872	428		27.2872	454		27.2821	798
27.3134	478		27.3134	388		27.3134	432		27.3134	467		27.3084	880
27.3397	504		27.3397	392		27.3397	371		27.3397	438		27.3346	794
27.366	456		27.366	433		27.366	431		27.366	451		27.3609	814
27.3922	480		27.3922	436		27.3922	381		27.3922	425		27.3871	810
27.4185	496		27.4185	424		27.4185	371		27.4185	417		27.4134	770
27.4447	469		27.4447	438		27.4447	394		27.4447	471		27.4397	748
27.471	456		27.471	394		27.471	392		27.471	451		27.4659	717
27.4973	449		27.4973	405		27.4973	389		27.4973	450		27.4922	736
27.5235	460		27.5235	419		27.5235	408		27.5235	483		27.5184	774
27.5498	462		27.5498	407		27.5498	390		27.5498	479		27.5447	801
27.576	453		27.576	391		27.576	387		27.576	416		27.5709	806
27.6023	447		27.6023	401		27.6023	403		27.6023	494		27.5972	722
27.6286	455		27.6286	395		27.6286	371		27.6286	535		27.6235	738
27.6548	425		27.6548	411		27.6548	333		27.6548	449		27.6497	732
27.6811	463		27.6811	393		27.6811	392		27.6811	475		27.676	766
27.7074	450		27.7074	414		27.7074	348		27.7074	448		27.7022	719
27.7336	438		27.7336	396		27.7336	383		27.7336	443		27.7285	804
27.7599	436		27.7599	390		27.7599	351		27.7599	455		27.7548	798
27.7861	508		27.7861	397		27.7861	365		27.7861	422		27.781	723
27.8124	449		27.8124	401		27.8124	378		27.8124	458		27.8073	773
27.8387	389		27.8387	404		27.8387	374		27.8387	406		27.8336	769
27.8649	437		27.8649	389		27.8649	338		27.8649	409		27.8598	823
27.8912	442		27.8912	396		27.8912	379		27.8912	470		27.8861	801
27.9174	411		27.9174	367		27.9174	338		27.9174	427		27.9123	764
27.9437	424		27.9437	375		27.9437	349		27.9437	466		27.9386	766
27.97	434		27.97	414		27.97	376		27.97	437		27.9649	728
27.9962	432		27.9962	356		27.9962	372		27.9962	453		27.9911	770
28.0225	451		28.0225	403		28.0225	361		28.0225	467		28.0174	775
28.0487	448		28.0487	375		28.0487	336		28.0487	456		28.0436	721
28.075	427		28.075	405		28.075	363		28.075	428		28.0699	685
28.1013	489		28.1013	379		28.1013	382		28.1013	460		28.0962	736
28.1275	415		28.1275	379		28.1275	389		28.1275	420		28.1224	705
28.1538	411		28.1538	389		28.1538	364		28.1538	448		28.1487	681
28.1801	436		28.1801	392		28.1801	372		28.1801	456		28.1749	701
28.2063	389		28.2063	378		28.2063	381		28.2063	405		28.2012	725
28.2326	435		28.2326	372		28.2326	406		28.2326	444		28.2275	722
28.2588	418		28.2588	367		28.2588	403		28.2588	400		28.2537	690
28.2851	418		28.2851	384		28.2851	370		28.2851	440		28.28	757
28.3114	396		28.3114	386		28.3114	361		28.3114	437		28.3062	715
28.3376	429		28.3376	362		28.3376	332		28.3376	430		28.3325	694
28.3639	404		28.3639	367		28.3639	383		28.3639	432		28.3588	709
28.3901	438		28.3901	380		28.3901	376		28.3901	436		28.385	667
28.4164	405		28.4164	360		28.4164	342		28.4164	413		28.4113	715
28.4427	419		28.4427	342		28.4427	393		28.4427	425		28.4376	637
28.4689	390		28.4689	364		28.4689	341		28.4689	385		28.4638	657
28.4952	439		28.4952	374		28.4952	349		28.4952	370		28.4901	653
28.5214	429		28.5214	317		28.5214	360		28.5214	420		28.5163	678
28.5477	377		28.5477	369		28.5477	337		28.5477	342		28.5426	630
28.5739	376		28.5739	368		28.5739	330		28.5739	393		28.5689	688
28.6002	373		28.6002	396		28.6002	313		28.6002	412		28.5951	654
28.6265	388		28.6265	396		28.6265	324		28.6265	376		28.6214	622
28.6527	361		28.6527	395		28.6527	302		28.6527	366		28.6476	639
28.679	398		28.679	372		28.679	370		28.679	385		28.6739	623
28.7053	431		28.7053	360		28.7053	344		28.7053	390		28.7002	673
28.7315	402		28.7315	350		28.7315	304		28.7315	381		28.7264	632
28.7578	411		28.7578	348		28.7578	352		28.7578	362		28.7527	586
28.784	390		28.784	360		28.784	321		28.784	357		28.7789	593
28.8103	435		28.8103	330		28.8103	339		28.8103	356		28.8052	612
28.8366	398		28.8366	347		28.8366	312		28.8366	367		28.8315	607
28.8628	388		28.8628	373		28.8628	307		28.8628	348		28.8577	543
28.8891	391		28.8891	336		28.8891	334		28.8891	345		28.884	623
28.9153	354		28.9153	352		28.9153	300		28.9153	358		28.9102	568
28.9416	372		28.9416	327		28.9416	320		28.9416	362		28.9365	567
28.9679	382		28.9679	356		28.9679	343		28.9679	334		28.9628	549
28.9941	378		28.9941	320		28.9941	320		28.9941	319		28.989	554
29.0204	352		29.0204	339		29.0204	308		29.0204	371		29.0153	500
29.0466	379		29.0466	351		29.0466	353		29.0466	347		29.0415	571
29.0729	359		29.0729	364		29.0729	331		29.0729	340		29.0678	547
29.0992	348		29.0992	373		29.0992	326		29.0992	347		29.0941	507
29.1254	347		29.1254	346		29.1254	315		29.1254	312		29.1203	539
29.1517	362		29.1517	360		29.1517	306		29.1517	330		29.1466	596
29.1779	349		29.1779	360		29.1779	338		29.1779	317		29.1729	541
29.2042	380		29.2042	330		29.2042	325		29.2042	323		29.1991	575
29.2305	358		29.2305	345		29.2305	340		29.2305	297		29.2254	526
29.2567	356		29.2567	346		29.2567	339		29.2567	327		29.2516	555
29.283	387		29.283	337		29.283	303		29.283	350		29.2779	528
29.3092	347		29.3092	329		29.3092	310		29.3092	318		29.3041	532
29.3355	353		29.3355	339		29.3355	286		29.3355	329		29.3304	572
29.3618	350		29.3618	325		29.3618	280		29.3618	328		29.3567	523
29.388	357		29.388	338		29.388	320		29.388	315		29.3829	567
29.4143	380		29.4143	368		29.4143	326		29.4143	302		29.4092	517
29.4406	348		29.4406	352		29.4406	316		29.4406	357		29.4354	545
29.4668	334		29.4668	316		29.4668	302		29.4668	345		29.4617	569
29.4931	341		29.4931	335		29.4931	303		29.4931	335		29.488	593
29.5193	349		29.5193	314		29.5193	309		29.5193	317		29.5142	591
29.5456	362		29.5456	321		29.5456	318		29.5456	313		29.5405	559
29.5719	341		29.5719	338		29.5719	281		29.5719	323		29.5667	565
29.5981	354		29.5981	287		29.5981	299		29.5981	312		29.593	562
29.6244	360		29.6244	324		29.6244	306		29.6244	308		29.6193	584
29.6506	385		29.6506	310		29.6506	312		29.6506	310		29.6455	560
29.6769	327		29.6769	322		29.6769	284		29.6769	319		29.6718	582
29.7032	348		29.7032	314		29.7032	280		29.7032	329		29.6981	599
29.7294	352		29.7294	294		29.7294	274		29.7294	343		29.7243	624
29.7557	352		29.7557	339		29.7557	294		29.7557	331		29.7506	532
29.7819	329		29.7819	297		29.7819	289		29.7819	307		29.7768	540
29.8082	330		29.8082	301		29.8082	302		29.8082	314		29.8031	527
29.8345	335		29.8345	306		29.8345	298		29.8345	299		29.8294	558
29.8607	323		29.8607	307		29.8607	340		29.8607	314		29.8556	557
29.887	344		29.887	279		29.887	303		29.887	327		29.8819	526
29.9132	308		29.9132	331		29.9132	307		29.9132	302		29.9081	571
29.9395	333		29.9395	302		29.9395	316		29.9395	343		29.9344	545
29.9658	321		29.9658	328		29.9658	328		29.9658	330		29.9607	582
29.992	335		29.992	342		29.992	274		29.992	305		29.9869	526
30.0183	345		30.0183	315		30.0183	326		30.0183	363		30.0132	553
30.0446	341		30.0446	343		30.0446	289		30.0446	312		30.0394	585
30.0708	307		30.0708	297		30.0708	265		30.0708	379		30.0657	526
30.0971	338		30.0971	309		30.0971	287		30.0971	314		30.092	545
30.1233	326		30.1233	321		30.1233	297		30.1233	300		30.1182	534
30.1496	323		30.1496	280		30.1496	291		30.1496	334		30.1445	559
30.1759	339		30.1759	308		30.1759	304		30.1759	306		30.1708	478
30.2021	357		30.2021	294		30.2021	285		30.2021	314		30.197	553
30.2284	319		30.2284	281		30.2284	318		30.2284	281		30.2233	561
30.2546	319		30.2546	282		30.2546	309		30.2546	309		30.2495	594
30.2809	302		30.2809	289		30.2809	300		30.2809	294		30.2758	580
30.3072	330		30.3072	307		30.3072	284		30.3072	314		30.3021	553
30.3334	320		30.3334	301		30.3334	304		30.3334	294		30.3283	601
30.3597	294		30.3597	286		30.3597	274		30.3597	310		30.3546	587
30.3859	335		30.3859	339		30.3859	262		30.3859	311		30.3808	574
30.4122	317		30.4122	329		30.4122	293		30.4122	292		30.4071	604
30.4384	335		30.4384	321		30.4384	282		30.4384	303		30.4334	583
30.4647	348		30.4647	295		30.4647	293		30.4647	285		30.4596	595
30.491	325		30.491	318		30.491	297		30.491	299		30.4859	541
30.5172	332		30.5172	301		30.5172	294		30.5172	273		30.5121	568
30.5435	343		30.5435	271		30.5435	276		30.5435	286		30.5384	517
30.5698	317		30.5698	286		30.5698	263		30.5698	289		30.5647	513
30.596	325		30.596	308		30.596	299		30.596	289		30.5909	559
30.6223	284		30.6223	257		30.6223	287		30.6223	262		30.6172	504
30.6485	323		30.6485	270		30.6485	290		30.6485	306		30.6434	520
30.6748	325		30.6748	271		30.6748	326		30.6748	319		30.6697	491
30.7011	310		30.7011	292		30.7011	287		30.7011	318		30.696	542
30.7273	289		30.7273	287		30.7273	303		30.7273	337		30.7222	549
30.7536	323		30.7536	266		30.7536	279		30.7536	303		30.7485	520
30.7798	337		30.7798	264		30.7798	250		30.7798	316		30.7747	510
30.8061	312		30.8061	312		30.8061	296		30.8061	295		30.801	530
30.8324	324		30.8324	287		30.8324	254		30.8324	273		30.8273	484
30.8586	295		30.8586	281		30.8586	290		30.8586	289		30.8535	502
30.8849	295		30.8849	290		30.8849	282		30.8849	328		30.8798	502
30.9111	308		30.9111	310		30.9111	280		30.9111	318		30.906	491
30.9374	314		30.9374	285		30.9374	326		30.9374	307		30.9323	526
30.9637	274		30.9637	303		30.9637	291		30.9637	299		30.9586	472
30.9899	311		30.9899	297		30.9899	326		30.9899	269		30.9848	574
31.0162	302		31.0162	291		31.0162	264		31.0162	307		31.0111	545
31.0424	298		31.0424	328		31.0424	300		31.0424	302		31.0373	553
31.0687	297		31.0687	301		31.0687	303		31.0687	275		31.0636	508
31.095	331		31.095	284		31.095	339		31.095	290		31.0899	510
31.1212	330		31.1212	286		31.1212	325		31.1212	306		31.1161	555
31.1475	313		31.1475	264		31.1475	305		31.1475	296		31.1424	545
31.1737	329		31.1737	284		31.1737	304		31.1737	298		31.1686	523
31.2	295		31.2	296		31.2	299		31.2	291		31.1949	563
31.2263	297		31.2263	281		31.2263	299		31.2263	282		31.2212	529
31.2525	321		31.2525	302		31.2525	313		31.2525	305		31.2474	539
31.2788	304		31.2788	291		31.2788	301		31.2788	292		31.2737	555
31.3051	294		31.3051	307		31.3051	277		31.3051	297		31.2999	517
31.3313	268		31.3313	281		31.3313	304		31.3313	251		31.3262	550
31.3576	298		31.3576	287		31.3576	287		31.3576	286		31.3525	518
31.3838	301		31.3838	309		31.3838	280		31.3838	268		31.3787	478
31.4101	319		31.4101	283		31.4101	248		31.4101	301		31.405	493
31.4364	324		31.4364	297		31.4364	242		31.4364	304		31.4312	508
31.4626	321		31.4626	264		31.4626	259		31.4626	289		31.4575	508
31.4889	295		31.4889	266		31.4889	276		31.4889	254		31.4838	527
31.5151	274		31.5151	273		31.5151	257		31.5151	307		31.51	524
31.5414	300		31.5414	241		31.5414	261		31.5414	315		31.5363	473
31.5677	284		31.5677	283		31.5677	262		31.5677	319		31.5626	469
31.5939	303		31.5939	253		31.5939	261		31.5939	308		31.5888	508
31.6202	247		31.6202	251		31.6202	274		31.6202	305		31.6151	536
31.6464	281		31.6464	254		31.6464	261		31.6464	317		31.6413	460
31.6727	248		31.6727	237		31.6727	244		31.6727	313		31.6676	497
31.699	268		31.699	284		31.699	227		31.699	308		31.6939	448
31.7252	275		31.7252	258		31.7252	217		31.7252	333		31.7201	483
31.7515	268		31.7515	278		31.7515	264		31.7515	295		31.7464	479
31.7777	272		31.7777	232		31.7777	253		31.7777	309		31.7726	496
31.804	256		31.804	246		31.804	249		31.804	303		31.7989	465
31.8303	275		31.8303	248		31.8303	243		31.8303	294		31.8252	454
31.8565	302		31.8565	277		31.8565	259		31.8565	286		31.8514	480
31.8828	293		31.8828	284		31.8828	259		31.8828	265		31.8777	460
31.9091	230		31.9091	252		31.9091	244		31.9091	286		31.9039	468
31.9353	233		31.9353	274		31.9353	257		31.9353	296		31.9302	488
31.9616	279		31.9616	268		31.9616	242		31.9616	282		31.9565	457
31.9878	288		31.9878	270		31.9878	274		31.9878	287		31.9827	454
32.0141	286		32.0141	264		32.0141	258		32.0141	294		32.009	450
32.0403	279		32.0403	274		32.0403	286		32.0403	295		32.0352	483
32.0666	297		32.0666	260		32.0666	281		32.0666	308		32.0615	444
32.0929	288		32.0929	296		32.0929	277		32.0929	285		32.0878	473
32.1191	289		32.1191	278		32.1191	267		32.1191	274		32.114	427
32.1454	308		32.1454	292		32.1454	255		32.1454	244		32.1403	454
32.1716	278		32.1716	247		32.1716	280		32.1716	257		32.1666	384
32.1979	287		32.1979	268		32.1979	288		32.1979	263		32.1928	402
32.2242	267		32.2242	260		32.2242	306		32.2242	299		32.2191	406
32.2504	288		32.2504	263		32.2504	277		32.2504	281		32.2453	447
32.2767	277		32.2767	267		32.2767	285		32.2767	259		32.2716	400
32.303	260		32.303	273		32.303	268		32.303	271		32.2978	445
32.3292	311		32.3292	241		32.3292	275		32.3292	272		32.3241	419
32.3555	266		32.3555	251		32.3555	250		32.3555	263		32.3504	428
32.3817	254		32.3817	246		32.3817	260		32.3817	278		32.3766	401
32.408	242		32.408	230		32.408	300		32.408	246		32.4029	441
32.4343	254		32.4343	254		32.4343	246		32.4343	245		32.4292	446
32.4605	270		32.4605	262		32.4605	272		32.4605	264		32.4554	456
32.4868	249		32.4868	244		32.4868	234		32.4868	256		32.4817	431
32.513	285		32.513	250		32.513	240		32.513	245		32.5079	433
32.5393	268		32.5393	219		32.5393	243		32.5393	251		32.5342	401
32.5656	257		32.5656	250		32.5656	247		32.5656	243		32.5605	395
32.5918	260		32.5918	261		32.5918	245		32.5918	233		32.5867	432
32.6181	232		32.6181	269		32.6181	230		32.6181	281		32.613	458
32.6443	242		32.6443	245		32.6443	253		32.6443	279		32.6392	410
32.6706	238		32.6706	248		32.6706	246		32.6706	223		32.6655	406
32.6969	232		32.6969	253		32.6969	208		32.6969	246		32.6918	410
32.7231	265		32.7231	266		32.7231	215		32.7231	242		32.718	373
32.7494	218		32.7494	236		32.7494	212		32.7494	259		32.7443	392
32.7756	232		32.7756	215		32.7756	208		32.7756	241		32.7706	404
32.8019	278		32.8019	246		32.8019	258		32.8019	254		32.7968	410
32.8282	291		32.8282	252		32.8282	243		32.8282	230		32.8231	385
32.8544	245		32.8544	227		32.8544	239		32.8544	251		32.8493	377
32.8807	249		32.8807	244		32.8807	224		32.8807	236		32.8756	414
32.907	237		32.907	232		32.907	246		32.907	272		32.9019	412
32.9332	244		32.9332	236		32.9332	204		32.9332	225		32.9281	413
32.9595	224		32.9595	241		32.9595	227		32.9595	224		32.9544	435
32.9857	238		32.9857	246		32.9857	214		32.9857	230		32.9806	418
33.012	243		33.012	239		33.012	252		33.012	210		33.0069	402
33.0382	260		33.0382	251		33.0382	218		33.0382	232		33.0331	380
33.0645	243		33.0645	246		33.0645	219		33.0645	225		33.0594	413
33.0908	243		33.0908	214		33.0908	227		33.0908	254		33.0857	443
33.117	245		33.117	254		33.117	196		33.117	236		33.1119	442
33.1433	230		33.1433	233		33.1433	219		33.1433	265		33.1382	392
33.1696	247		33.1696	244		33.1696	228		33.1696	239		33.1645	410
33.1958	247		33.1958	241		33.1958	203		33.1958	252		33.1907	400
33.2221	252		33.2221	242		33.2221	183		33.2221	230		33.217	429
33.2483	229		33.2483	229		33.2483	202		33.2483	248		33.2432	379
33.2746	245		33.2746	211		33.2746	232		33.2746	252		33.2695	449
33.3009	226		33.3009	245		33.3009	203		33.3009	248		33.2958	417
33.3271	232		33.3271	273		33.3271	219		33.3271	232		33.322	466
33.3534	229		33.3534	221		33.3534	249		33.3534	268		33.3483	453
33.3796	233		33.3796	260		33.3796	209		33.3796	240		33.3745	402
33.4059	240		33.4059	247		33.4059	246		33.4059	229		33.4008	408
33.4322	265		33.4322	237		33.4322	226		33.4322	229		33.4271	383
33.4584	228		33.4584	230		33.4584	224		33.4584	214		33.4533	416
33.4847	222		33.4847	238		33.4847	220		33.4847	263		33.4796	448
33.5109	239		33.5109	249		33.5109	228		33.5109	219		33.5058	439
33.5372	221		33.5372	254		33.5372	217		33.5372	218		33.5321	412
33.5635	234		33.5635	226		33.5635	230		33.5635	234		33.5584	422
33.5897	255		33.5897	212		33.5897	230		33.5897	253		33.5846	413
33.616	233		33.616	217		33.616	222		33.616	236		33.6109	445
33.6422	220		33.6422	246		33.6422	207		33.6422	244		33.6371	424
33.6685	254		33.6685	224		33.6685	221		33.6685	248		33.6634	414
33.6948	222		33.6948	221		33.6948	220		33.6948	251		33.6897	412
33.721	241		33.721	204		33.721	224		33.721	263		33.7159	401
33.7473	239		33.7473	213		33.7473	212		33.7473	270		33.7422	397
33.7736	249		33.7736	208		33.7736	213		33.7736	246		33.7685	429
33.7998	248		33.7998	212		33.7998	221		33.7998	247		33.7947	401
33.8261	250		33.8261	251		33.8261	263		33.8261	238		33.821	422
33.8523	249		33.8523	221		33.8523	224		33.8523	226		33.8472	410
33.8786	234		33.8786	216		33.8786	234		33.8786	246		33.8735	433
33.9049	241		33.9049	220		33.9049	226		33.9049	205		33.8997	402
33.9311	221		33.9311	246		33.9311	240		33.9311	230		33.926	418
33.9574	267		33.9574	235		33.9574	226		33.9574	237		33.9523	444
33.9836	227		33.9836	224		33.9836	208		33.9836	236		33.9785	434
34.0099	255		34.0099	217		34.0099	203		34.0099	270		34.0048	454
34.0361	242		34.0361	226		34.0361	220		34.0361	246		34.0311	412
34.0624	253		34.0624	226		34.0624	197		34.0624	228		34.0573	445
34.0887	249		34.0887	224		34.0887	235		34.0887	265		34.0836	383
34.1149	239		34.1149	260		34.1149	211		34.1149	250		34.1098	428
34.1412	228		34.1412	216		34.1412	213		34.1412	264		34.1361	450
34.1675	242		34.1675	217		34.1675	245		34.1675	237		34.1624	445
34.1937	220		34.1937	243		34.1937	248		34.1937	235		34.1886	415
34.22	241		34.22	220		34.22	228		34.22	244		34.2149	419
34.2462	222		34.2462	236		34.2462	229		34.2462	230		34.2411	394
34.2725	240		34.2725	210		34.2725	228		34.2725	245		34.2674	398
34.2988	228		34.2988	224		34.2988	226		34.2988	219		34.2937	412
34.325	220		34.325	199		34.325	253		34.325	258		34.3199	410
34.3513	241		34.3513	195		34.3513	233		34.3513	267		34.3462	393
34.3775	255		34.3775	220		34.3775	217		34.3775	255		34.3724	424
34.4038	251		34.4038	225		34.4038	202		34.4038	242		34.3987	390
34.4301	239		34.4301	220		34.4301	198		34.4301	266		34.425	432
34.4563	254		34.4563	204		34.4563	246		34.4563	239		34.4512	418
34.4826	217		34.4826	223		34.4826	226		34.4826	261		34.4775	396
34.5088	221		34.5088	227		34.5088	206		34.5088	267		34.5037	440
34.5351	228		34.5351	231		34.5351	220		34.5351	266		34.53	456
34.5614	233		34.5614	222		34.5614	230		34.5614	259		34.5563	408
34.5876	239		34.5876	218		34.5876	221		34.5876	226		34.5825	369
34.6139	253		34.6139	222		34.6139	215		34.6139	256		34.6088	383
34.6401	241		34.6401	217		34.6401	210		34.6401	252		34.635	423
34.6664	232		34.6664	190		34.6664	206		34.6664	253		34.6613	387
34.6927	234		34.6927	182		34.6927	201		34.6927	243		34.6876	434
34.7189	215		34.7189	210		34.7189	212		34.7189	250		34.7138	421
34.7452	253		34.7452	210		34.7452	213		34.7452	230		34.7401	383
34.7715	217		34.7715	197		34.7715	211		34.7715	258		34.7664	420
34.7977	225		34.7977	220		34.7977	211		34.7977	247		34.7926	415
34.824	239		34.824	203		34.824	200		34.824	269		34.8189	423
34.8502	225		34.8502	213		34.8502	219		34.8502	238		34.8451	410
34.8765	209		34.8765	207		34.8765	187		34.8765	296		34.8714	387
34.9027	210		34.9027	187		34.9027	189		34.9027	241		34.8976	403
34.929	237		34.929	204		34.929	238		34.929	236		34.9239	404
34.9553	225		34.9553	213		34.9553	206		34.9553	256		34.9502	387
34.9815	233		34.9815	201		34.9815	220		34.9815	263		34.9764	360
35.0078	203		35.0078	199		35.0078	181		35.0078	234		35.0027	376
35.0341	215		35.0341	240		35.0341	200		35.0341	263		35.029	401
35.0603	220		35.0603	210		35.0603	211		35.0603	259		35.0552	415
35.0866	221		35.0866	200		35.0866	225		35.0866	231		35.0815	365
35.1128	220		35.1128	230		35.1128	224		35.1128	227		35.1077	394
35.1391	216		35.1391	207		35.1391	182		35.1391	222		35.134	375
35.1653	228		35.1653	202		35.1653	187		35.1653	237		35.1602	380
35.1916	232		35.1916	214		35.1916	187		35.1916	259		35.1865	374
35.2179	243		35.2179	218		35.2179	211		35.2179	257		35.2128	352
35.2441	199		35.2441	207		35.2441	205		35.2441	260		35.239	370
35.2704	224		35.2704	196		35.2704	199		35.2704	223		35.2653	341
35.2967	234		35.2967	190		35.2967	193		35.2967	229		35.2916	396
35.3229	245		35.3229	208		35.3229	209		35.3229	222		35.3178	347
35.3492	219		35.3492	182		35.3492	200		35.3492	213		35.3441	368
35.3754	235		35.3754	195		35.3754	189		35.3754	210		35.3703	370
35.4017	210		35.4017	203		35.4017	188		35.4017	223		35.3966	381
35.428	205		35.428	189		35.428	223		35.428	214		35.4229	407
35.4542	231		35.4542	201		35.4542	223		35.4542	244		35.4491	419
35.4805	226		35.4805	195		35.4805	170		35.4805	237		35.4754	381
35.5067	247		35.5067	208		35.5067	201		35.5067	207		35.5016	368
35.533	228		35.533	225		35.533	197		35.533	239		35.5279	363
35.5593	221		35.5593	231		35.5593	189		35.5593	229		35.5542	385
35.5855	248		35.5855	193		35.5855	181		35.5855	212		35.5804	402
35.6118	210		35.6118	202		35.6118	202		35.6118	229		35.6067	372
35.638	240		35.638	209		35.638	221		35.638	197		35.633	355
35.6643	224		35.6643	195		35.6643	185		35.6643	221		35.6592	392
35.6906	256		35.6906	223		35.6906	204		35.6906	228		35.6855	400
35.7168	215		35.7168	165		35.7168	202		35.7168	233		35.7117	397
35.7431	223		35.7431	219		35.7431	215		35.7431	211		35.738	375
35.7694	250		35.7694	180		35.7694	221		35.7694	281		35.7642	353
35.7956	213		35.7956	210		35.7956	236		35.7956	177		35.7905	368
35.8219	227		35.8219	230		35.8219	216		35.8219	240		35.8168	395
35.8481	220		35.8481	204		35.8481	226		35.8481	228		35.843	370
35.8744	242		35.8744	210		35.8744	240		35.8744	248		35.8693	350
35.9006	228		35.9006	237		35.9006	226		35.9006	235		35.8956	350
35.9269	205		35.9269	206		35.9269	227		35.9269	214		35.9218	381
35.9532	239		35.9532	210		35.9532	209		35.9532	218		35.9481	389
35.9794	235		35.9794	216		35.9794	258		35.9794	222		35.9743	379
36.0057	258		36.0057	221		36.0057	253		36.0057	214		36.0006	349
36.032	223		36.032	215		36.032	263		36.032	256		36.0269	367
36.0582	243		36.0582	215		36.0582	259		36.0582	241		36.0531	366
36.0845	244		36.0845	207		36.0845	271		36.0845	225		36.0794	360
36.1107	224		36.1107	207		36.1107	247		36.1107	251		36.1056	323
36.137	214		36.137	219		36.137	215		36.137	220		36.1319	385
36.1633	237		36.1633	223		36.1633	236		36.1633	246		36.1582	359
36.1895	254		36.1895	200		36.1895	244		36.1895	218		36.1844	357
36.2158	227		36.2158	197		36.2158	205		36.2158	230		36.2107	364
36.242	225		36.242	202		36.242	244		36.242	229		36.2369	364
36.2683	255		36.2683	204		36.2683	229		36.2683	227		36.2632	329
36.2946	210		36.2946	200		36.2946	231		36.2946	232		36.2895	312
36.3208	240		36.3208	206		36.3208	236		36.3208	218		36.3157	359
36.3471	211		36.3471	207		36.3471	208		36.3471	212		36.342	337
36.3733	188		36.3733	192		36.3733	200		36.3733	236		36.3682	359
36.3996	222		36.3996	203		36.3996	201		36.3996	199		36.3945	380
36.4259	228		36.4259	217		36.4259	202		36.4259	214		36.4208	363
36.4521	235		36.4521	219		36.4521	204		36.4521	215		36.447	361
36.4784	229		36.4784	195		36.4784	188		36.4784	216		36.4733	358
36.5046	215		36.5046	194		36.5046	182		36.5046	212		36.4995	346
36.5309	212		36.5309	217		36.5309	207		36.5309	210		36.5258	346
36.5572	223		36.5572	204		36.5572	215		36.5572	224		36.5521	350
36.5834	214		36.5834	197		36.5834	191		36.5834	201		36.5783	379
36.6097	226		36.6097	197		36.6097	188		36.6097	238		36.6046	337
36.636	248		36.636	177		36.636	215		36.636	231		36.6309	337
36.6622	214		36.6622	179		36.6622	204		36.6622	240		36.6571	336
36.6885	217		36.6885	188		36.6885	213		36.6885	207		36.6834	349
36.7147	219		36.7147	194		36.7147	209		36.7147	236		36.7096	391
36.741	201		36.741	192		36.741	204		36.741	198		36.7359	327
36.7672	209		36.7672	190		36.7672	210		36.7672	231		36.7621	340
36.7935	228		36.7935	198		36.7935	188		36.7935	215		36.7884	354
36.8198	214		36.8198	178		36.8198	210		36.8198	210		36.8147	369
36.846	204		36.846	168		36.846	203		36.846	204		36.8409	384
36.8723	233		36.8723	197		36.8723	194		36.8723	183		36.8672	389
36.8986	222		36.8986	181		36.8986	192		36.8986	208		36.8935	365
36.9248	216		36.9248	179		36.9248	207		36.9248	218		36.9197	345
36.9511	210		36.9511	209		36.9511	195		36.9511	214		36.946	335
36.9773	216		36.9773	211		36.9773	179		36.9773	229		36.9722	345
37.0036	197		37.0036	184		37.0036	171		37.0036	220		36.9985	318
37.0299	200		37.0299	186		37.0299	219		37.0299	179		37.0248	356
37.0561	212		37.0561	169		37.0561	202		37.0561	223		37.051	355
37.0824	241		37.0824	187		37.0824	197		37.0824	190		37.0773	353
37.1086	212		37.1086	175		37.1086	178		37.1086	220		37.1035	345
37.1349	225		37.1349	186		37.1349	182		37.1349	202		37.1298	330
37.1612	187		37.1612	206		37.1612	188		37.1612	225		37.1561	388
37.1874	195		37.1874	195		37.1874	201		37.1874	226		37.1823	371
37.2137	217		37.2137	182		37.2137	174		37.2137	203		37.2086	371
37.2399	212		37.2399	185		37.2399	188		37.2399	197		37.2348	350
37.2662	190		37.2662	176		37.2662	208		37.2662	202		37.2611	318
37.2925	230		37.2925	186		37.2925	188		37.2925	189		37.2874	346
37.3187	211		37.3187	188		37.3187	177		37.3187	218		37.3136	374
37.345	202		37.345	185		37.345	197		37.345	212		37.3399	339
37.3712	210		37.3712	200		37.3712	162		37.3712	199		37.3661	320
37.3975	211		37.3975	200		37.3975	182		37.3975	204		37.3924	352
37.4238	213		37.4238	187		37.4238	195		37.4238	214		37.4187	331
37.45	211		37.45	171		37.45	159		37.45	203		37.4449	308
37.4763	204		37.4763	181		37.4763	200		37.4763	215		37.4712	322
37.5025	204		37.5025	211		37.5025	187		37.5025	238		37.4975	338
37.5288	196		37.5288	196		37.5288	183		37.5288	214		37.5237	308
37.5551	216		37.5551	184		37.5551	191		37.5551	196		37.55	314
37.5813	204		37.5813	193		37.5813	183		37.5813	200		37.5762	314
37.6076	241		37.6076	171		37.6076	203		37.6076	232		37.6025	328
37.6339	204		37.6339	171		37.6339	223		37.6339	208		37.6287	334
37.6601	200		37.6601	198		37.6601	191		37.6601	190		37.655	324
37.6864	210		37.6864	185		37.6864	194		37.6864	226		37.6813	324
37.7126	200		37.7126	182		37.7126	200		37.7126	208		37.7075	351
37.7389	198		37.7389	204		37.7389	193		37.7389	193		37.7338	321
37.7651	197		37.7651	219		37.7651	213		37.7651	194		37.76	315
37.7914	184		37.7914	172		37.7914	199		37.7914	209		37.7863	301
37.8177	184		37.8177	179		37.8177	167		37.8177	190		37.8126	337
37.8439	196		37.8439	193		37.8439	215		37.8439	202		37.8388	343
37.8702	179		37.8702	184		37.8702	174		37.8702	207		37.8651	337
37.8965	207		37.8965	218		37.8965	190		37.8965	212		37.8914	353
37.9227	178		37.9227	159		37.9227	191		37.9227	203		37.9176	332
37.949	183		37.949	161		37.949	194		37.949	181		37.9439	342
37.9752	197		37.9752	176		37.9752	187		37.9752	206		37.9701	317
38.0015	205		38.0015	178		38.0015	195		38.0015	196		37.9964	315
38.0278	175		38.0278	191		38.0278	189		38.0278	174		38.0227	345
38.054	201		38.054	180		38.054	185		38.054	185		38.0489	347
38.0803	195		38.0803	183		38.0803	209		38.0803	199		38.0752	367
38.1065	207		38.1065	188		38.1065	192		38.1065	201		38.1014	342
38.1328	190		38.1328	174		38.1328	159		38.1328	204		38.1277	288
38.1591	194		38.1591	171		38.1591	193		38.1591	201		38.154	323
38.1853	211		38.1853	147		38.1853	183		38.1853	204		38.1802	373
38.2116	190		38.2116	182		38.2116	173		38.2116	219		38.2065	343
38.2378	178		38.2378	188		38.2378	177		38.2378	226		38.2327	318
38.2641	196		38.2641	190		38.2641	186		38.2641	195		38.259	336
38.2904	181		38.2904	183		38.2904	190		38.2904	195		38.2853	364
38.3166	167		38.3166	174		38.3166	173		38.3166	208		38.3115	324
38.3429	212		38.3429	191		38.3429	178		38.3429	176		38.3378	337
38.3691	189		38.3691	196		38.3691	179		38.3691	198		38.364	327
38.3954	188		38.3954	153		38.3954	162		38.3954	202		38.3903	312
38.4217	192		38.4217	165		38.4217	164		38.4217	200		38.4166	375
38.4479	193		38.4479	159		38.4479	208		38.4479	187		38.4428	329
38.4742	211		38.4742	171		38.4742	180		38.4742	242		38.4691	346
38.5005	204		38.5005	181		38.5005	183		38.5005	197		38.4954	338
38.5267	208		38.5267	171		38.5267	197		38.5267	189		38.5216	310
38.553	216		38.553	186		38.553	209		38.553	202		38.5479	357
38.5792	212		38.5792	162		38.5792	208		38.5792	191		38.5741	303
38.6055	205		38.6055	160		38.6055	182		38.6055	203		38.6004	353
38.6317	162		38.6317	174		38.6317	184		38.6317	228		38.6266	355
38.658	195		38.658	161		38.658	184		38.658	215		38.6529	354
38.6843	226		38.6843	166		38.6843	193		38.6843	213		38.6792	355
38.7105	188		38.7105	189		38.7105	167		38.7105	191		38.7054	327
38.7368	186		38.7368	159		38.7368	200		38.7368	202		38.7317	332
38.763	201		38.763	165		38.763	165		38.763	227		38.758	332
38.7893	187		38.7893	194		38.7893	187		38.7893	191		38.7842	343
38.8156	182		38.8156	195		38.8156	177		38.8156	209		38.8105	316
38.8418	183		38.8418	197		38.8418	211		38.8418	220		38.8367	354
38.8681	203		38.8681	178		38.8681	180		38.8681	228		38.863	349
38.8944	203		38.8944	182		38.8944	165		38.8944	211		38.8892	292
38.9206	174		38.9206	190		38.9206	182		38.9206	203		38.9155	378
38.9469	186		38.9469	166		38.9469	178		38.9469	192		38.9418	361
38.9731	189		38.9731	195		38.9731	183		38.9731	197		38.968	348
38.9994	191		38.9994	206		38.9994	204		38.9994	197		38.9943	387
39.0257	169		39.0257	164		39.0257	178		39.0257	186		39.0206	382
39.0519	208		39.0519	180		39.0519	190		39.0519	199		39.0468	341
39.0782	199		39.0782	173		39.0782	177		39.0782	210		39.0731	371
39.1044	162		39.1044	191		39.1044	171		39.1044	206		39.0993	351
39.1307	174		39.1307	173		39.1307	180		39.1307	205		39.1256	367
39.157	199		39.157	191		39.157	210		39.157	206		39.1519	349
39.1832	197		39.1832	185		39.1832	207		39.1832	216		39.1781	335
39.2095	175		39.2095	173		39.2095	171		39.2095	211		39.2044	343
39.2357	190		39.2357	154		39.2357	190		39.2357	195		39.2306	336
39.262	196		39.262	177		39.262	193		39.262	195		39.2569	362
39.2883	209		39.2883	189		39.2883	176		39.2883	185		39.2832	351
39.3145	198		39.3145	184		39.3145	189		39.3145	214		39.3094	312
39.3408	206		39.3408	176		39.3408	157		39.3408	215		39.3357	357
39.367	196		39.367	166		39.367	173		39.367	185		39.362	351
39.3933	183		39.3933	169		39.3933	182		39.3933	222		39.3882	318
39.4196	198		39.4196	201		39.4196	196		39.4196	189		39.4145	367
39.4458	174		39.4458	160		39.4458	186		39.4458	206		39.4407	369
39.4721	197		39.4721	186		39.4721	162		39.4721	201		39.467	405
39.4984	207		39.4984	176		39.4984	175		39.4984	214		39.4933	364
39.5246	171		39.5246	178		39.5246	169		39.5246	242		39.5195	354
39.5509	211		39.5509	175		39.5509	194		39.5509	216		39.5458	370
39.5771	205		39.5771	181		39.5771	179		39.5771	208		39.572	354
39.6034	185		39.6034	179		39.6034	187		39.6034	216		39.5983	348
39.6296	179		39.6296	173		39.6296	193		39.6296	230		39.6245	374
39.6559	202		39.6559	192		39.6559	173		39.6559	235		39.6508	363
39.6822	212		39.6822	185		39.6822	154		39.6822	195		39.6771	375
39.7084	196		39.7084	172		39.7084	173		39.7084	203		39.7033	364
39.7347	192		39.7347	153		39.7347	177		39.7347	225		39.7296	355
39.761	201		39.761	153		39.761	186		39.761	248		39.7559	350
39.7872	202		39.7872	168		39.7872	192		39.7872	200		39.7821	363
39.8135	195		39.8135	181		39.8135	171		39.8135	221		39.8084	375
39.8397	176		39.8397	181		39.8397	162		39.8397	185		39.8346	361
39.866	203		39.866	181		39.866	198		39.866	238		39.8609	379
39.8923	182		39.8923	174		39.8923	164		39.8923	245		39.8872	359
39.9185	222		39.9185	176		39.9185	162		39.9185	250		39.9134	351
39.9448	187		39.9448	176		39.9448	190		39.9448	229		39.9397	325
39.971	189		39.971	144		39.971	159		39.971	222		39.9659	355
39.9973	220		39.9973	191		39.9973	176		39.9973	219		39.9922	318
40.0236	197		40.0236	176		40.0236	175		40.0236	211		40.0185	347
40.0498	211		40.0498	179		40.0498	190		40.0498	240		40.0447	373
40.0761	182		40.0761	162		40.0761	206		40.0761	226		40.071	337
40.1023	191		40.1023	160		40.1023	166		40.1023	238		40.0972	324
40.1286	179		40.1286	198		40.1286	197		40.1286	214		40.1235	318
40.1549	197		40.1549	189		40.1549	195		40.1549	241		40.1498	302
40.1811	201		40.1811	169		40.1811	196		40.1811	229		40.176	395
40.2074	211		40.2074	172		40.2074	194		40.2074	238		40.2023	303
40.2336	186		40.2336	225		40.2336	189		40.2336	216		40.2285	330
40.2599	169		40.2599	165		40.2599	155		40.2599	253		40.2548	364
40.2862	186		40.2862	173		40.2862	180		40.2862	229		40.2811	340
40.3124	188		40.3124	171		40.3124	173		40.3124	221		40.3073	373
40.3387	191		40.3387	168		40.3387	191		40.3387	226		40.3336	344
40.365	179		40.365	196		40.365	174		40.365	216		40.3599	370
40.3912	173		40.3912	181		40.3912	155		40.3912	218		40.3861	350
40.4175	197		40.4175	165		40.4175	186		40.4175	230		40.4124	325
40.4437	195		40.4437	185		40.4437	182		40.4437	226		40.4386	353
40.47	206		40.47	175		40.47	214		40.47	201		40.4649	339
40.4963	208		40.4963	167		40.4963	167		40.4963	213		40.4911	373
40.5225	204		40.5225	178		40.5225	201		40.5225	220		40.5174	324
40.5488	195		40.5488	211		40.5488	172		40.5488	252		40.5437	387
40.575	191		40.575	180		40.575	176		40.575	226		40.5699	348
40.6013	221		40.6013	176		40.6013	169		40.6013	195		40.5962	378
40.6276	206		40.6276	178		40.6276	192		40.6276	242		40.6225	356
40.6538	225		40.6538	167		40.6538	200		40.6538	216		40.6487	312
40.6801	185		40.6801	191		40.6801	175		40.6801	214		40.675	362
40.7063	193		40.7063	197		40.7063	191		40.7063	232		40.7012	384
40.7326	208		40.7326	159		40.7326	181		40.7326	222		40.7275	384
40.7589	201		40.7589	164		40.7589	184		40.7589	225		40.7538	374
40.7851	192		40.7851	172		40.7851	190		40.7851	234		40.78	351
40.8114	194		40.8114	197		40.8114	171		40.8114	223		40.8063	345
40.8376	204		40.8376	172		40.8376	210		40.8376	218		40.8325	376
40.8639	197		40.8639	192		40.8639	193		40.8639	183		40.8588	363
40.8902	214		40.8902	173		40.8902	200		40.8902	222		40.8851	364
40.9164	191		40.9164	195		40.9164	215		40.9164	268		40.9113	358
40.9427	184		40.9427	177		40.9427	193		40.9427	233		40.9376	376
40.9689	203		40.9689	190		40.9689	203		40.9689	208		40.9638	364
40.9952	200		40.9952	175		40.9952	179		40.9952	234		40.9901	361
41.0215	193		41.0215	175		41.0215	194		41.0215	218		41.0164	303
41.0477	193		41.0477	166		41.0477	216		41.0477	227		41.0426	370
41.074	203		41.074	173		41.074	199		41.074	234		41.0689	370
[truncated: 1,101 more rows]

[truncated: 3 more sheets: Fig 4c, Fig 5a, Fig 5b]
